# Supplementary material for: RNF213 regulates blood‒brain barrier integrity by targeting TRAF3 for type I interferon activation during A. baumannii infection
Source: PLoS Pathog. 2025 Jul 7;21(7):e1013333. doi: 10.1371/journal.ppat.1013333 (PMC12251097; doi:10.1371/journal.ppat.1013333)
Supplement: S1 Table — (XLSX) [file ppat.1013333.s009.xlsx]

## Sheet: Total genes
gene_id	WT 0 h	WT aba 3 h	ifnar 0 h	ifnar aba 3 h	gene_name	gene_chr	gene_start	gene_end	gene_strand	gene_length	gene_biotype	gene_description	tf_family
ENSMUSG00000069516	8872.29	5543.7	14012.4	11694.9	Lyz2	10	117277331	117282321	-	1316	protein_coding	lysozyme 2 [Source:MGI Symbol;Acc:MGI:96897]	-
ENSMUSG00000064351	5331.51	5563.52	5629.31	7725.26	mt-Co1	MT	5328	6872	+	1545	protein_coding	mitochondrially encoded cytochrome c oxidase I [Source:MGI Symbol;Acc:MGI:102504]	-
ENSMUSG00000029304	4085.62	4213.95	3324.78	6133.11	Spp1	5	104435118	104441050	+	1648	protein_coding	secreted phosphoprotein 1 [Source:MGI Symbol;Acc:MGI:98389]	-
ENSMUSG00000060802	3810.75	4103.98	1306.54	1363.53	B2m	2	122147686	122153083	+	860	protein_coding	beta-2 microglobulin [Source:MGI Symbol;Acc:MGI:88127]	-
ENSMUSG00000050708	2522.88	3150.67	2854.68	2335.5	Ftl1	7	45457944	45459884	-	1340	protein_coding	ferritin light polypeptide 1 [Source:MGI Symbol;Acc:MGI:95589]	-
ENSMUSG00000004207	2682.6	2372.7	2553.12	2175.52	Psap	10	60277627	60302597	+	2744	protein_coding	prosaposin [Source:MGI Symbol;Acc:MGI:97783]	-
ENSMUSG00000049775	2344.36	2702.67	2428.8	2357.88	Tmsb4x	X	167207093	167209315	-	1371	protein_coding	thymosin, beta 4, X chromosome [Source:MGI Symbol;Acc:MGI:99510]	-
ENSMUSG00000038642	2829.17	2649.4	1848.89	1639.93	Ctss	3	95526786	95556403	+	1358	protein_coding	cathepsin S [Source:MGI Symbol;Acc:MGI:107341]	-
ENSMUSG00000024661	1340.9	2653.95	1505.79	2452.05	Fth1	19	9980598	9985098	+	3469	protein_coding	ferritin heavy polypeptide 1 [Source:MGI Symbol;Acc:MGI:95588]	-
ENSMUSG00000064370	1986.29	1740.48	2516.86	3112.46	mt-Cytb	MT	14145	15288	+	1144	protein_coding	mitochondrially encoded cytochrome b [Source:MGI Symbol;Acc:MGI:102501]	-
ENSMUSG00000050335	1890.82	2489.23	1775.15	1563.06	Lgals3	14	47367751	47386160	+	1858	protein_coding	lectin, galactose binding, soluble 3 [Source:MGI Symbol;Acc:MGI:96778]	-
ENSMUSG00000021939	2502.98	2259.3	2088.72	2220.14	Ctsb	14	63122462	63145923	+	6051	protein_coding	cathepsin B [Source:MGI Symbol;Acc:MGI:88561]	-
ENSMUSG00000064341	1881.64	1544.59	2316.67	2868.95	mt-Nd1	MT	2751	3707	+	957	protein_coding	mitochondrially encoded NADH dehydrogenase 1 [Source:MGI Symbol;Acc:MGI:101787]	-
ENSMUSG00000037742	1914.2	2473.51	1851.79	2146.71	Eef1a1	9	78478449	78489151	-	2493	protein_coding	eukaryotic translation elongation factor 1 alpha 1 [Source:MGI Symbol;Acc:MGI:1096881]	-
ENSMUSG00000007891	2127.96	1565.09	1848.53	1614.3	Ctsd	7	142375911	142388038	-	2351	protein_coding	cathepsin D [Source:MGI Symbol;Acc:MGI:88562]	-
ENSMUSG00000000982	65.5053	4068.68	71.4876	2979.37	Ccl3	11	83647844	83649355	-	766	protein_coding	chemokine (C-C motif) ligand 3 [Source:MGI Symbol;Acc:MGI:98260]	-
ENSMUSG00000018930	42.8813	3550.98	21.9929	2449.99	Ccl4	11	83662584	83664683	+	660	protein_coding	chemokine (C-C motif) ligand 4 [Source:MGI Symbol;Acc:MGI:98261]	-
ENSMUSG00000029580	943.769	2177.56	813.193	1235.3	Actb	5	142903115	142906754	-	2679	protein_coding	actin, beta [Source:MGI Symbol;Acc:MGI:87904]	-
ENSMUSG00000007892	1084.06	1470.9	1286.91	1098.86	Rplp1	9	61913284	61914542	-	499	protein_coding	ribosomal protein, large, P1 [Source:MGI Symbol;Acc:MGI:1927099]	-
ENSMUSG00000073411	1195.54	1645.93	532.193	683.906	H2-D1	17	35262730	35267499	+	2579	protein_coding	histocompatibility 2, D region locus 1 [Source:MGI Symbol;Acc:MGI:95896]	-
ENSMUSG00000036905	1479.7	1117.49	1225.94	1146.83	C1qb	4	136880129	136886187	-	1088	protein_coding	complement component 1, q subcomponent, beta polypeptide [Source:MGI Symbol;Acc:MGI:88224]	-
ENSMUSG00000024401	4.87138	2645.34	3.92447	2689.03	Tnf	17	35199381	35202007	-	1639	protein_coding	tumor necrosis factor [Source:MGI Symbol;Acc:MGI:104798]	-
ENSMUSG00000051439	268.381	1558.08	286.713	2294.38	Cd14	18	36725067	36726798	-	1732	protein_coding	CD14 antigen [Source:MGI Symbol;Acc:MGI:88318]	-
ENSMUSG00000022126	10.0721	2127.83	3.49852	2573.9	Acod1	14	103046977	103056573	+	2623	protein_coding	aconitate decarboxylase 1 [Source:MGI Symbol;Acc:MGI:103206]	-
ENSMUSG00000018774	1002.08	1000.86	885.686	1027.54	Cd68	11	69664213	69666153	-	1257	protein_coding	CD68 antigen [Source:MGI Symbol;Acc:MGI:88342]	-
ENSMUSG00000025492	998.622	1314.99	244.417	433.314	Ifitm3	7	141009586	141010770	-	678	protein_coding	interferon induced transmembrane protein 3 [Source:MGI Symbol;Acc:MGI:1913391]	-
ENSMUSG00000064345	938.223	572.577	1085.73	1123.33	mt-Nd2	MT	3914	4951	+	1038	protein_coding	mitochondrially encoded NADH dehydrogenase 2 [Source:MGI Symbol;Acc:MGI:102500]	-
ENSMUSG00000016256	716.916	1149.27	543.695	961.922	Ctsz	2	174427493	174439039	-	1441	protein_coding	cathepsin Z [Source:MGI Symbol;Acc:MGI:1891190]	-
ENSMUSG00000064367	811.988	624.849	984.461	1248.57	mt-Nd5	MT	11742	13565	+	1824	protein_coding	mitochondrially encoded NADH dehydrogenase 5 [Source:MGI Symbol;Acc:MGI:102496]	-
ENSMUSG00000068220	828.474	942.105	953.98	867.806	Lgals1	15	78926725	78930465	+	903	protein_coding	lectin, galactose binding, soluble 1 [Source:MGI Symbol;Acc:MGI:96777]	-
ENSMUSG00000058715	772.483	996.825	744.512	819.869	Fcer1g	1	171229572	171234365	-	874	protein_coding	Fc receptor, IgE, high affinity I, gamma polypeptide [Source:MGI Symbol;Acc:MGI:95496]	-
ENSMUSG00000034708	907.489	885.022	685.164	723.327	Grn	11	102430315	102437048	+	3474	protein_coding	granulin [Source:MGI Symbol;Acc:MGI:95832]	-
ENSMUSG00000029816	900.697	739.804	932.834	721.086	Gpnmb	6	49036546	49070929	+	6514	protein_coding	glycoprotein (transmembrane) nmb [Source:MGI Symbol;Acc:MGI:1934765]	-
ENSMUSG00000064368	678.888	575.325	849.117	981.267	mt-Nd6	MT	13552	14070	-	519	protein_coding	mitochondrially encoded NADH dehydrogenase 6 [Source:MGI Symbol;Acc:MGI:102495]	-
ENSMUSG00000026728	436.832	1113.82	356.988	679.405	Vim	2	13573927	13582826	+	4743	protein_coding	vimentin [Source:MGI Symbol;Acc:MGI:98932]	-
ENSMUSG00000005054	529.2	785.035	589.779	636.723	Cstb	10	78425669	78427622	+	603	protein_coding	cystatin B [Source:MGI Symbol;Acc:MGI:109514]	-
ENSMUSG00000027447	934.739	757.332	759.654	497.215	Cst3	2	148871722	148875692	-	1266	protein_coding	cystatin C [Source:MGI Symbol;Acc:MGI:102519]	-
ENSMUSG00000061232	701.738	1041.84	270.052	546.599	H2-K1	17	33996017	34000347	-	2938	protein_coding	histocompatibility 2, K1, K region [Source:MGI Symbol;Acc:MGI:95904]	-
ENSMUSG00000046805	846.62	745.404	741.064	691.719	Mpeg1	19	12460779	12465283	+	4334	protein_coding	macrophage expressed gene 1 [Source:MGI Symbol;Acc:MGI:1333743]	-
ENSMUSG00000031447	759.678	672.818	751.73	673.824	Lamp1	8	13159161	13175338	+	2675	protein_coding	lysosomal-associated membrane protein 1 [Source:MGI Symbol;Acc:MGI:96745]	-
ENSMUSG00000067274	590.723	755.445	680.428	655.606	Rplp0	5	115559467	115563727	+	1659	protein_coding	ribosomal protein, large, P0 [Source:MGI Symbol;Acc:MGI:1927636]	-
ENSMUSG00000030579	740.747	574.845	769.711	504.277	Tyrobp	7	30413760	30417585	+	667	protein_coding	TYRO protein tyrosine kinase binding protein [Source:MGI Symbol;Acc:MGI:1277211]	-
ENSMUSG00000060126	539.084	762.362	544.837	504.534	Tpt1	14	75845093	75848525	+	2380	protein_coding	tumor protein, translationally-controlled 1 [Source:MGI Symbol;Acc:MGI:104890]	-
ENSMUSG00000036887	721.585	601.606	574.28	549.484	C1qa	4	136895917	136898803	-	1040	protein_coding	complement component 1, q subcomponent, alpha polypeptide [Source:MGI Symbol;Acc:MGI:88223]	-
ENSMUSG00000028081	500.627	697.394	573.28	598.04	Rps3a1	3	86137940	86142702	-	977	protein_coding	ribosomal protein S3A1 [Source:MGI Symbol;Acc:MGI:1202063]	-
ENSMUSG00000064363	564.353	435.112	676.284	823.297	mt-Nd4	MT	10167	11544	+	1378	protein_coding	mitochondrially encoded NADH dehydrogenase 4 [Source:MGI Symbol;Acc:MGI:102498]	-
ENSMUSG00000006519	560.187	671.614	521.427	587.781	Cyba	8	122424776	122432930	-	1039	protein_coding	cytochrome b-245, alpha polypeptide [Source:MGI Symbol;Acc:MGI:1316658]	-
ENSMUSG00000002985	736.88	597.699	848.882	451.865	Apoe	7	19696109	19699188	-	2138	protein_coding	apolipoprotein E [Source:MGI Symbol;Acc:MGI:88057]	-
ENSMUSG00000032294	505.402	672.075	526.448	661.88	Pkm	9	59656368	59679375	+	5001	protein_coding	pyruvate kinase, muscle [Source:MGI Symbol;Acc:MGI:97591]	-
ENSMUSG00000035385	21.7039	1533.4	6.83916	750.423	Ccl2	11	82035571	82037453	+	1138	protein_coding	chemokine (C-C motif) ligand 2 [Source:MGI Symbol;Acc:MGI:98259]	-
ENSMUSG00000035373	10.7782	1910.85	2.97118	509.038	Ccl7	11	82045712	82047525	+	801	protein_coding	chemokine (C-C motif) ligand 7 [Source:MGI Symbol;Acc:MGI:99512]	-
ENSMUSG00000035042	10.582	1713.21	5.09216	755.929	Ccl5	11	83525778	83530518	-	960	protein_coding	chemokine (C-C motif) ligand 5 [Source:MGI Symbol;Acc:MGI:98262]	-
ENSMUSG00000021281	27.5004	934.928	45.8325	1338.15	Tnfaip2	12	111442469	111455018	+	4984	protein_coding	tumor necrosis factor, alpha-induced protein 2 [Source:MGI Symbol;Acc:MGI:104960]	-
ENSMUSG00000034994	525.858	619.617	572.126	611.471	Eef2	10	81176631	81182498	+	3324	protein_coding	eukaryotic translation elongation factor 2 [Source:MGI Symbol;Acc:MGI:95288]	-
ENSMUSG00000028843	472.095	640.079	564.483	526.477	Sh3bgrl3	4	134127406	134128789	-	821	protein_coding	SH3 domain binding glutamic acid-rich protein-like 3 [Source:MGI Symbol;Acc:MGI:1920973]	-
ENSMUSG00000028599	99.8843	935.255	110.893	1299.95	Tnfrsf1b	4	145213463	145246870	-	3818	protein_coding	tumor necrosis factor receptor superfamily, member 1b [Source:MGI Symbol;Acc:MGI:1314883]	-
ENSMUSG00000021190	644.175	528.032	587.141	514.989	Lgmn	12	102394084	102439813	-	2323	protein_coding	legumain [Source:MGI Symbol;Acc:MGI:1330838]	-
ENSMUSG00000015837	158.895	885.05	159.106	862.174	Sqstm1	11	50199366	50210827	-	3356	protein_coding	sequestosome 1 [Source:MGI Symbol;Acc:MGI:107931]	-
ENSMUSG00000030695	402.595	690.839	393.946	556.365	Aldoa	7	126795234	126800751	-	2911	protein_coding	aldolase A, fructose-bisphosphate [Source:MGI Symbol;Acc:MGI:87994]	-
ENSMUSG00000017404	436.569	612.08	464.226	521.019	Rpl19	11	98026710	98030492	+	1022	protein_coding	ribosomal protein L19 [Source:MGI Symbol;Acc:MGI:98020]	-
ENSMUSG00000021025	31.1054	1030.22	33.1465	1036.47	Nfkbia	12	55489410	55492647	-	1610	protein_coding	nuclear factor of kappa light polypeptide gene enhancer in B cells inhibitor, alpha [Source:MGI Symbol;Acc:MGI:104741]	-
ENSMUSG00000026238	483.755	594.98	509.414	508.804	Ptma	1	86526726	86530712	+	1462	protein_coding	prothymosin alpha [Source:MGI Symbol;Acc:MGI:97803]	-
ENSMUSG00000063457	436.302	566.414	517.231	465.155	Rps15	10	80292453	80294114	+	630	protein_coding	ribosomal protein S15 [Source:MGI Symbol;Acc:MGI:98117]	-
ENSMUSG00000047945	17.9368	1119.79	9.88542	765.514	Marcksl1	4	129513581	129515985	+	1605	protein_coding	MARCKS-like 1 [Source:MGI Symbol;Acc:MGI:97143]	-
ENSMUSG00000019122	167.748	933.806	158.746	921.036	Ccl9	11	83572919	83578636	-	3045	protein_coding	chemokine (C-C motif) ligand 9 [Source:MGI Symbol;Acc:MGI:104533]	-
ENSMUSG00000062825	296.293	806.334	289.756	813.949	Actg1	11	120345690	120348542	-	2658	protein_coding	actin, gamma, cytoplasmic 1 [Source:MGI Symbol;Acc:MGI:87906]	-
ENSMUSG00000034855	7.16281	1728.17	0.409391	339.832	Cxcl10	5	92346638	92348889	-	2252	protein_coding	chemokine (C-X-C motif) ligand 10 [Source:MGI Symbol;Acc:MGI:1352450]	-
ENSMUSG00000063856	458.281	540.968	474.968	385.779	Gpx1	9	108338903	108340343	+	1441	protein_coding	glutathione peroxidase 1 [Source:MGI Symbol;Acc:MGI:104887]	-
ENSMUSG00000025132	429.044	603.795	421.616	520.732	Arhgdia	11	120578104	120581624	-	2258	protein_coding	Rho GDP dissociation inhibitor (GDI) alpha [Source:MGI Symbol;Acc:MGI:2178103]	-
ENSMUSG00000027712	391.701	669.827	377.607	565.64	Anxa5	3	36448923	36475894	-	1777	protein_coding	annexin A5 [Source:MGI Symbol;Acc:MGI:106008]	-
ENSMUSG00000093674	405.673	509.025	514.172	406.794	Rpl41	10	128548114	128549305	-	1168	protein_coding	ribosomal protein L41 [Source:MGI Symbol;Acc:MGI:1915195]	-
ENSMUSG00000067038	372.343	554.74	512.302	472.228	Rps12-ps3	19	59322371	59322766	+	396	processed_pseudogene	ribosomal protein S12, pseudogene 3 [Source:MGI Symbol;Acc:MGI:3704503]	-
ENSMUSG00000057863	376.846	541.08	472.871	395.931	Rpl36	17	56613416	56614243	+	383	protein_coding	ribosomal protein L36 [Source:MGI Symbol;Acc:MGI:1860603]	-
ENSMUSG00000056201	376.577	551.539	377.27	403.25	Cfl1	19	5490455	5495201	+	2844	protein_coding	cofilin 1, non-muscle [Source:MGI Symbol;Acc:MGI:101757]	-
ENSMUSG00000029819	427.72	522.73	134.023	236.974	Npy	6	49822710	49829507	+	566	protein_coding	neuropeptide Y [Source:MGI Symbol;Acc:MGI:97374]	-
ENSMUSG00000017009	20.2866	930.986	16.8276	823.556	Sdc4	2	164424247	164443887	-	2547	protein_coding	syndecan 4 [Source:MGI Symbol;Acc:MGI:1349164]	-
ENSMUSG00000056737	402.948	506.288	394.088	385.933	Capg	6	72544391	72562983	+	2529	protein_coding	capping protein (actin filament), gelsolin-like [Source:MGI Symbol;Acc:MGI:1098259]	-
ENSMUSG00000003814	494.842	429.397	386.342	563.265	Calr	8	84841850	84846934	-	2880	protein_coding	calreticulin [Source:MGI Symbol;Acc:MGI:88252]	-
ENSMUSG00000040212	355.774	475.382	341.469	481.381	Emp3	7	45918023	45921404	-	1071	protein_coding	epithelial membrane protein 3 [Source:MGI Symbol;Acc:MGI:1098729]	-
ENSMUSG00000003970	355.201	504.406	401.772	389.29	Rpl8	15	76904078	76906314	+	1359	protein_coding	ribosomal protein L8 [Source:MGI Symbol;Acc:MGI:1350927]	-
ENSMUSG00000046718	404.46	654.241	64.2746	64.7335	Bst2	8	71534255	71537456	-	903	protein_coding	bone marrow stromal cell antigen 2 [Source:MGI Symbol;Acc:MGI:1916800]	-
ENSMUSG00000032399	331.579	481.612	363.252	403.169	Rpl4	9	64173375	64178666	+	2007	protein_coding	ribosomal protein L4 [Source:MGI Symbol;Acc:MGI:1915141]	-
ENSMUSG00000063229	277.916	644.78	236.307	501.265	Ldha	7	46841475	46855627	+	3310	protein_coding	lactate dehydrogenase A [Source:MGI Symbol;Acc:MGI:96759]	-
ENSMUSG00000058427	1.05153	1061.49	0.943473	966.284	Cxcl2	5	90903871	90905938	+	2068	protein_coding	chemokine (C-X-C motif) ligand 2 [Source:MGI Symbol;Acc:MGI:1340094]	-
ENSMUSG00000064372	347.812	273.95	413.453	491.376	mt-Tp	MT	15356	15422	-	67	Mt_tRNA	mitochondrially encoded tRNA proline [Source:MGI Symbol;Acc:MGI:102478]	-
ENSMUSG00000038274	326.08	461.744	393.897	364.96	Fau	19	6057844	6059524	+	961	protein_coding	Finkel-Biskis-Reilly murine sarcoma virus (FBR-MuSV) ubiquitously expressed (fox derived) [Source:MGI Symbol;Acc:MGI:102547]	-
ENSMUSG00000036896	493.513	362.249	420.186	378.586	C1qc	4	136889804	136893065	-	1931	protein_coding	complement component 1, q subcomponent, C chain [Source:MGI Symbol;Acc:MGI:88225]	-
ENSMUSG00000022108	518.643	357.648	457.82	274.783	Itm2b	14	73362226	73385289	-	2732	protein_coding	integral membrane protein 2B [Source:MGI Symbol;Acc:MGI:1309517]	-
ENSMUSG00000062070	299.77	573.942	317.387	491.543	Pgk1	X	106187100	106203699	+	2244	protein_coding	phosphoglycerate kinase 1 [Source:MGI Symbol;Acc:MGI:97555]	-
ENSMUSG00000024621	471.484	312.128	449.738	472.353	Csf1r	18	61100598	61132149	+	5774	protein_coding	colony stimulating factor 1 receptor [Source:MGI Symbol;Acc:MGI:1339758]	-
ENSMUSG00000001025	345.929	449.591	295.684	248.971	S100a6	3	90612882	90624181	+	1367	protein_coding	S100 calcium binding protein A6 (calcyclin) [Source:MGI Symbol;Acc:MGI:1339467]	-
ENSMUSG00000027995	23.3136	629.622	28.7393	978.223	Tlr2	3	83836272	83841767	-	3014	protein_coding	toll-like receptor 2 [Source:MGI Symbol;Acc:MGI:1346060]	-
ENSMUSG00000044533	325.518	443.618	368.487	351.648	Rps2	17	24718116	24721929	+	1830	protein_coding	ribosomal protein S2 [Source:MGI Symbol;Acc:MGI:105110]	-
ENSMUSG00000023944	287.754	444.959	262.071	468.037	Hsp90ab1	17	45567775	45573271	-	2999	protein_coding	heat shock protein 90 alpha (cytosolic), class B member 1 [Source:MGI Symbol;Acc:MGI:96247]	-
ENSMUSG00000028691	258.016	403.408	270.76	319.482	Prdx1	4	116685544	116700822	+	3043	protein_coding	peroxiredoxin 1 [Source:MGI Symbol;Acc:MGI:99523]	-
ENSMUSG00000030142	9.99502	650.421	10.6361	1010.21	Clec4e	6	123281789	123289870	-	4965	protein_coding	C-type lectin domain family 4, member e [Source:MGI Symbol;Acc:MGI:1861232]	-
ENSMUSG00000025232	454.645	339.744	450.394	321.31	Hexa	9	59539540	59565109	+	1996	protein_coding	hexosaminidase A [Source:MGI Symbol;Acc:MGI:96073]	-
ENSMUSG00000028495	297.241	405.417	331.33	355.635	Rps6	4	86854660	86857412	-	1586	protein_coding	ribosomal protein S6 [Source:MGI Symbol;Acc:MGI:98159]	-
ENSMUSG00000019505	301.657	433.779	267.823	239.434	Ubb	11	62551171	62553213	+	1675	protein_coding	ubiquitin B [Source:MGI Symbol;Acc:MGI:98888]	-
ENSMUSG00000050621	347.384	438.042	211.77	387.478	Rps27rt	9	114982366	114982739	-	374	protein_coding	ribosomal protein S27, retrogene [Source:MGI Symbol;Acc:MGI:3704345]	-
ENSMUSG00000024659	264.164	485.818	221.176	363.455	Anxa1	19	20373428	20390944	-	2911	protein_coding	annexin A1 [Source:MGI Symbol;Acc:MGI:96819]	-
ENSMUSG00000028692	323.156	378.322	339.745	264.439	Akr1a1	4	116636510	116651680	-	2750	protein_coding	aldo-keto reductase family 1, member A1 (aldehyde reductase) [Source:MGI Symbol;Acc:MGI:1929955]	-
ENSMUSG00000057841	311.821	388.28	365.694	330.897	Rpl32	6	115805505	115808747	-	963	protein_coding	ribosomal protein L32 [Source:MGI Symbol;Acc:MGI:98038]	-
ENSMUSG00000071866	315.503	364.971	356.534	364.178	Ppia	11	6415443	6419817	+	3508	protein_coding	peptidylprolyl isomerase A [Source:MGI Symbol;Acc:MGI:97749]	-
ENSMUSG00000023004	320.025	344.185	339.563	370.699	Tuba1b	15	98931425	98934565	-	1875	protein_coding	tubulin, alpha 1B [Source:MGI Symbol;Acc:MGI:107804]	-
ENSMUSG00000033307	261.87	462.667	259.907	389.286	Mif	10	75859353	75860240	-	745	protein_coding	macrophage migration inhibitory factor (glycosylation-inhibiting factor) [Source:MGI Symbol;Acc:MGI:96982]	-
ENSMUSG00000052837	48.7475	775.17	53.2802	505.011	Junb	8	84974484	84978718	-	2301	protein_coding	jun B proto-oncogene [Source:MGI Symbol;Acc:MGI:96647]	TF_bZIP
ENSMUSG00000062933	328.137	325.737	383.219	323.347	Gm10123	9	96895658	96896147	+	490	processed_pseudogene	predicted pseudogene 10123 [Source:MGI Symbol;Acc:MGI:3704342]	-
ENSMUSG00000037902	423.845	259.921	412.014	403.113	Sirpa	2	129592835	129632228	+	4911	protein_coding	signal-regulatory protein alpha [Source:MGI Symbol;Acc:MGI:108563]	-
ENSMUSG00000031320	297.099	370.685	331.023	321.084	Rps4x	X	102184941	102189394	-	1631	protein_coding	ribosomal protein S4, X-linked [Source:MGI Symbol;Acc:MGI:98158]	-
ENSMUSG00000063524	268.295	440.299	236.82	393.367	Eno1	4	150236721	150248879	+	5379	protein_coding	enolase 1, alpha non-neuron [Source:MGI Symbol;Acc:MGI:95393]	-
ENSMUSG00000018293	260.525	378.706	255.692	307.904	Pfn1	11	70651850	70654644	-	2405	protein_coding	profilin 1 [Source:MGI Symbol;Acc:MGI:97549]	-
ENSMUSG00000005413	170.547	746.917	162.807	242.927	Hmox1	8	75093621	75100589	+	1751	protein_coding	heme oxygenase 1 [Source:MGI Symbol;Acc:MGI:96163]	-
ENSMUSG00000025362	269.57	336.149	317.153	307.419	Rps26	10	128624534	128626747	-	1544	protein_coding	ribosomal protein S26 [Source:MGI Symbol;Acc:MGI:1351628]	-
ENSMUSG00000006304	300.182	374.677	280.543	312.591	Arpc2	1	74236084	74268209	+	2033	protein_coding	actin related protein 2/3 complex, subunit 2 [Source:MGI Symbol;Acc:MGI:1923959]	-
ENSMUSG00000000290	298.389	316.627	262.873	429.074	Itgb2	10	77530252	77565708	+	3052	protein_coding	integrin beta 2 [Source:MGI Symbol;Acc:MGI:96611]	-
ENSMUSG00000037405	12.0147	577.385	11.5858	695.662	Icam1	9	21015985	21028817	+	4360	protein_coding	intercellular adhesion molecule 1 [Source:MGI Symbol;Acc:MGI:96392]	-
ENSMUSG00000049517	248.463	363.316	291.783	254.714	Rps23	13	90922958	90924950	+	1268	protein_coding	ribosomal protein S23 [Source:MGI Symbol;Acc:MGI:1913725]	-
ENSMUSG00000001525	302.386	277.148	333.816	385.667	Tubb5	17	35833921	35838306	-	3327	protein_coding	tubulin, beta 5 class I [Source:MGI Symbol;Acc:MGI:107812]	-
ENSMUSG00000040659	255.627	408.775	225.258	338.134	Efhd2	4	141858142	141874920	-	2381	protein_coding	EF hand domain containing 2 [Source:MGI Symbol;Acc:MGI:106504]	-
ENSMUSG00000008682	260.217	330.171	284.692	275.188	Rpl10	X	74270812	74273135	+	2053	protein_coding	ribosomal protein L10 [Source:MGI Symbol;Acc:MGI:105943]	-
ENSMUSG00000020120	60.4264	556.302	43.2542	601.548	Plek	11	16971206	17052381	-	4486	protein_coding	pleckstrin [Source:MGI Symbol;Acc:MGI:1860485]	-
ENSMUSG00000035493	296.752	351.455	158.374	258.785	Tgfbi	13	56609523	56639562	+	3771	protein_coding	transforming growth factor, beta induced [Source:MGI Symbol;Acc:MGI:99959]	-
ENSMUSG00000031827	309.003	312.868	282.934	261.241	Cotl1	8	119809222	119840544	-	1596	protein_coding	coactosin-like 1 (Dictyostelium) [Source:MGI Symbol;Acc:MGI:1919292]	-
ENSMUSG00000038612	216.367	499.784	211.979	298.981	Mcl1	3	95658788	95663176	+	3418	protein_coding	myeloid cell leukemia sequence 1 [Source:MGI Symbol;Acc:MGI:101769]	-
ENSMUSG00000041736	261.254	451.585	173.157	182.182	Tspo	15	83563592	83574203	+	1051	protein_coding	translocator protein [Source:MGI Symbol;Acc:MGI:88222]	-
ENSMUSG00000032518	258.962	323.946	307.062	302.055	Rpsa	9	120127689	120132369	+	3170	protein_coding	ribosomal protein SA [Source:MGI Symbol;Acc:MGI:105381]	-
ENSMUSG00000025130	281.463	290.256	263.276	370.117	P4hb	11	120560298	120573253	-	2861	protein_coding	prolyl 4-hydroxylase, beta polypeptide [Source:MGI Symbol;Acc:MGI:97464]	-
ENSMUSG00000041697	245.732	306.924	280.561	293.755	Cox6a1	5	115345642	115348981	-	702	protein_coding	cytochrome c oxidase subunit 6A1 [Source:MGI Symbol;Acc:MGI:103099]	-
ENSMUSG00000079523	238.181	356.632	238.435	208.667	Tmsb10	6	72957347	72958748	-	1276	protein_coding	thymosin, beta 10 [Source:MGI Symbol;Acc:MGI:109146]	-
ENSMUSG00000006699	269.322	328.902	242.231	296.532	Cdc42	4	137319696	137357720	-	2966	protein_coding	cell division cycle 42 [Source:MGI Symbol;Acc:MGI:106211]	-
ENSMUSG00000028639	250.095	318.709	283.727	283.626	Ybx1	4	119277981	119294604	-	2531	protein_coding	Y box protein 1 [Source:MGI Symbol;Acc:MGI:99146]	CSD
ENSMUSG00000027398	0.731835	653.971	0.382267	605.94	Il1b	2	129364570	129371139	-	1907	protein_coding	interleukin 1 beta [Source:MGI Symbol;Acc:MGI:96543]	-
ENSMUSG00000041959	196.236	406.946	193.868	265.294	S100a10	3	93555080	93564643	+	1212	protein_coding	S100 calcium binding protein A10 (calpactin) [Source:MGI Symbol;Acc:MGI:1339468]	-
ENSMUSG00000028581	325.7	276.945	326.665	323.534	Laptm5	4	130913125	130936141	+	3788	protein_coding	lysosomal-associated protein transmembrane 5 [Source:MGI Symbol;Acc:MGI:108046]	-
ENSMUSG00000112023	195.912	453.106	123.176	403.953	Lilr4b	10	51480632	51486703	+	5439	protein_coding	leukocyte immunoglobulin-like receptor, subfamily B, member 4B [Source:MGI Symbol;Acc:MGI:102702]	-
ENSMUSG00000007041	261.831	307.391	266.644	304.06	Clic1	17	35049966	35058749	+	1799	protein_coding	chloride intracellular channel 1 [Source:MGI Symbol;Acc:MGI:2148924]	-
ENSMUSG00000099764	237.138	319.296	287.201	289.191	Rps10-ps2	16	20822145	20822640	-	496	processed_pseudogene	ribosomal protein S10, pseudogene 2 [Source:MGI Symbol;Acc:MGI:3645627]	-
ENSMUSG00000032231	203.287	407.975	175.853	334.151	Anxa2	9	69453620	69491795	+	3731	protein_coding	annexin A2 [Source:MGI Symbol;Acc:MGI:88246]	-
ENSMUSG00000015656	278.189	247.478	268.45	349.042	Hspa8	9	40800984	40810087	+	4301	protein_coding	heat shock protein 8 [Source:MGI Symbol;Acc:MGI:105384]	-
ENSMUSG00000035692	78.6701	1132.74	0.884466	51.1934	Isg15	4	156199455	156200796	-	703	protein_coding	ISG15 ubiquitin-like modifier [Source:MGI Symbol;Acc:MGI:1855694]	-
ENSMUSG00000026864	282.204	375.084	214.934	385.757	Hspa5	2	34771970	34777547	+	4229	protein_coding	heat shock protein 5 [Source:MGI Symbol;Acc:MGI:95835]	-
ENSMUSG00000053113	1.2237	622.534	2.12849	575.756	Socs3	11	117966079	117970047	-	2891	protein_coding	suppressor of cytokine signaling 3 [Source:MGI Symbol;Acc:MGI:1201791]	-
ENSMUSG00000028367	184.268	355.219	208.532	249.823	Txn1	4	57943373	57956411	-	1051	protein_coding	thioredoxin 1 [Source:MGI Symbol;Acc:MGI:98874]	-
ENSMUSG00000011752	181.194	422.904	180.374	330.552	Pgam1	19	41911923	41918660	+	1982	protein_coding	phosphoglycerate mutase 1 [Source:MGI Symbol;Acc:MGI:97552]	-
ENSMUSG00000027248	315.451	250.946	260.628	333.677	Pdia3	2	121413775	121438687	+	3139	protein_coding	protein disulfide isomerase associated 3 [Source:MGI Symbol;Acc:MGI:95834]	-
ENSMUSG00000039062	235.787	302.122	191.96	371.767	Anpep	7	79821803	79861059	-	4135	protein_coding	alanyl (membrane) aminopeptidase [Source:MGI Symbol;Acc:MGI:5000466]	-
ENSMUSG00000003429	220.814	277.714	237.335	244.423	Rps11	7	45122379	45124439	-	865	protein_coding	ribosomal protein S11 [Source:MGI Symbol;Acc:MGI:1351329]	-
ENSMUSG00000016528	67.9432	545.853	80.0659	442.266	Mapkapk2	1	131053700	131097826	-	3041	protein_coding	MAP kinase-activated protein kinase 2 [Source:MGI Symbol;Acc:MGI:109298]	-
ENSMUSG00000064337	164.591	210.203	127.23	199.025	mt-Rnr1	MT	70	1024	+	955	Mt_rRNA	mitochondrially encoded 12S rRNA [Source:MGI Symbol;Acc:MGI:102493]	-
ENSMUSG00000079017	416.391	323.839	1.01878	0.558634	Ifi27l2a	12	103442167	103443680	-	463	protein_coding	interferon, alpha-inducible protein 27 like 2A [Source:MGI Symbol;Acc:MGI:1924183]	-
ENSMUSG00000029380	0.276958	449.397	0.354486	762.366	Cxcl1	5	90891241	90893115	+	1875	protein_coding	chemokine (C-X-C motif) ligand 1 [Source:MGI Symbol;Acc:MGI:108068]	-
ENSMUSG00000058546	236.542	287.862	266.933	247.262	Rpl23a	11	78180932	78183584	-	847	protein_coding	ribosomal protein L23A [Source:MGI Symbol;Acc:MGI:3040672]	-
ENSMUSG00000078812	191.773	333.445	180.122	270.99	Eif5a	11	69916714	69921958	-	2377	protein_coding	eukaryotic translation initiation factor 5A [Source:MGI Symbol;Acc:MGI:106248]	-
ENSMUSG00000038650	241.193	242.601	228.251	200.787	Rnh1	7	141160326	141172857	-	2594	protein_coding	ribonuclease/angiogenin inhibitor 1 [Source:MGI Symbol;Acc:MGI:1195456]	-
ENSMUSG00000032487	0.198421	774.417	0.149804	626.103	Ptgs2	1	150100031	150108227	+	4580	protein_coding	prostaglandin-endoperoxide synthase 2 [Source:MGI Symbol;Acc:MGI:97798]	-
ENSMUSG00000025473	207.388	287.583	118.233	245.327	Adam8	7	139978932	139992562	-	4638	protein_coding	a disintegrin and metallopeptidase domain 8 [Source:MGI Symbol;Acc:MGI:107825]	-
ENSMUSG00000033880	363.663	433.344	17.4719	29.6947	Lgals3bp	11	118392751	118402092	-	2847	protein_coding	lectin, galactoside-binding, soluble, 3 binding protein [Source:MGI Symbol;Acc:MGI:99554]	-
ENSMUSG00000034892	215.437	285.14	265.518	210.874	Rps29	12	69157722	69159186	-	693	protein_coding	ribosomal protein S29 [Source:MGI Symbol;Acc:MGI:107681]	-
ENSMUSG00000000740	207.931	291.287	255.768	233.317	Rpl13	8	123102350	123105244	+	2595	protein_coding	ribosomal protein L13 [Source:MGI Symbol;Acc:MGI:105922]	-
ENSMUSG00000026547	154.735	397.628	134.195	267.947	Tagln2	1	172500047	172507380	+	2082	protein_coding	transgelin 2 [Source:MGI Symbol;Acc:MGI:1312985]	-
ENSMUSG00000081895	180.233	415.702	306.93	210.38	Rpl17-ps10	7	72648757	72649311	-	555	processed_pseudogene	ribosomal protein L17, pseudogene 10 [Source:MGI Symbol;Acc:MGI:3642871]	-
ENSMUSG00000001175	207.861	312.777	191.381	297.741	Calm1	12	100199435	100209814	+	4706	protein_coding	calmodulin 1 [Source:MGI Symbol;Acc:MGI:88251]	-
ENSMUSG00000012848	202.841	305.229	237.208	235.57	Rps5	7	12922290	12926686	+	1734	protein_coding	ribosomal protein S5 [Source:MGI Symbol;Acc:MGI:1097682]	-
ENSMUSG00000001750	205.799	349.889	187.358	249.729	Tcirg1	19	3896050	3907133	-	4603	protein_coding	T cell, immune regulator 1, ATPase, H+ transporting, lysosomal V0 protein A3 [Source:MGI Symbol;Acc:MGI:1350931]	-
ENSMUSG00000032562	240.075	256.765	249.68	238.173	Gnai2	9	107614125	107635367	-	3779	protein_coding	guanine nucleotide binding protein (G protein), alpha inhibiting 2 [Source:MGI Symbol;Acc:MGI:95772]	-
ENSMUSG00000084319	206.993	298.057	194.536	204.54	Tpt1-ps3	6	99877816	99878334	-	519	processed_pseudogene	tumor protein, translationally-controlled, pseudogene 3 [Source:MGI Symbol;Acc:MGI:2664997]	-
ENSMUSG00000092341	243.074	251.298	286.994	247.097	Malat1	19	5795690	5802672	-	6983	lncRNA	metastasis associated lung adenocarcinoma transcript 1 (non-coding RNA) [Source:MGI Symbol;Acc:MGI:1919539]	-
ENSMUSG00000034993	193.047	278.121	215.143	247.908	Vat1	11	101458745	101466230	-	2766	protein_coding	vesicle amine transport 1 [Source:MGI Symbol;Acc:MGI:1349450]	-
ENSMUSG00000047675	196.617	278.118	217.562	221.612	Rps8	4	117153827	117156243	-	1726	protein_coding	ribosomal protein S8 [Source:MGI Symbol;Acc:MGI:98166]	-
ENSMUSG00000030144	98.5251	331.205	106.721	386.296	Clec4d	6	123262111	123275265	+	1599	protein_coding	C-type lectin domain family 4, member d [Source:MGI Symbol;Acc:MGI:1298389]	-
ENSMUSG00000107176	191.821	279.895	228.751	196.716	Gm9794	6	66875321	66875743	-	423	processed_pseudogene	predicted pseudogene 9794 [Source:MGI Symbol;Acc:MGI:3642653]	-
ENSMUSG00000040552	308.826	256.035	229.846	248.374	C3ar1	6	122847138	122856161	-	4305	protein_coding	complement component 3a receptor 1 [Source:MGI Symbol;Acc:MGI:1097680]	-
ENSMUSG00000017760	253.453	236.164	261.913	266.32	Ctsa	2	164832873	164841032	+	4715	protein_coding	cathepsin A [Source:MGI Symbol;Acc:MGI:97748]	-
ENSMUSG00000027907	201.278	311.056	160.994	195.233	S100a11	3	93520488	93526287	+	511	protein_coding	S100 calcium binding protein A11 [Source:MGI Symbol;Acc:MGI:1338798]	-
ENSMUSG00000022587	376.77	302.157	34.8241	33.161	Ly6e	15	74955051	74959905	+	3784	protein_coding	lymphocyte antigen 6 complex, locus E [Source:MGI Symbol;Acc:MGI:106651]	-
ENSMUSG00000049130	128.599	291.514	89.6921	429.623	C5ar1	7	16246743	16259540	-	2570	protein_coding	complement component 5a receptor 1 [Source:MGI Symbol;Acc:MGI:88232]	-
ENSMUSG00000015340	124.515	365.37	100.869	503.535	Cybb	X	9435252	9487771	-	5808	protein_coding	cytochrome b-245, beta polypeptide [Source:MGI Symbol;Acc:MGI:88574]	-
ENSMUSG00000016559	139.89	476.555	97.9816	175.201	H3f3b	11	116021912	116027962	-	2976	protein_coding	H3 histone, family 3B [Source:MGI Symbol;Acc:MGI:1101768]	-
ENSMUSG00000081344	185.626	247.31	187.825	135.914	Gm14303	2	172509521	172509691	-	171	processed_pseudogene	predicted gene 14303 [Source:MGI Symbol;Acc:MGI:3651379]	-
ENSMUSG00000018567	205.49	243.687	230.569	217.811	Gabarap	11	69991143	69994951	+	1844	protein_coding	gamma-aminobutyric acid receptor associated protein [Source:MGI Symbol;Acc:MGI:1861742]	-
ENSMUSG00000057322	201.144	258.561	239.25	191.088	Rpl38	11	114668524	114672331	+	542	protein_coding	ribosomal protein L38 [Source:MGI Symbol;Acc:MGI:1914921]	-
ENSMUSG00000023175	216.368	298.399	183.05	246.732	Bsg	10	79704491	79711969	+	1814	protein_coding	basigin [Source:MGI Symbol;Acc:MGI:88208]	-
ENSMUSG00000060938	210.919	254.248	208.245	214.354	Rpl26	11	68901583	68906989	+	1444	protein_coding	ribosomal protein L26 [Source:MGI Symbol;Acc:MGI:106022]	-
ENSMUSG00000031146	212.083	217.543	209.344	259.866	Plp2	X	7667941	7671390	-	1334	protein_coding	proteolipid protein 2 [Source:MGI Symbol;Acc:MGI:1298382]	-
ENSMUSG00000001128	217.452	209.864	221.521	273.079	Cfp	X	20925454	20931555	-	1736	protein_coding	complement factor properdin [Source:MGI Symbol;Acc:MGI:97545]	-
ENSMUSG00000004730	288.446	151.633	221.777	398.025	Adgre1	17	57358691	57483527	+	3238	protein_coding	adhesion G protein-coupled receptor E1 [Source:MGI Symbol;Acc:MGI:106912]	-
ENSMUSG00000031207	185.4	321.449	136.913	275.934	Msn	X	96096042	96168552	+	6327	protein_coding	moesin [Source:MGI Symbol;Acc:MGI:97167]	-
ENSMUSG00000037563	192.096	262.893	234.137	198.466	Rps16	7	28350652	28353155	+	1266	protein_coding	ribosomal protein S16 [Source:MGI Symbol;Acc:MGI:98118]	-
ENSMUSG00000017707	277.592	172.279	346.34	263.603	Serinc3	2	163623272	163645131	-	3840	protein_coding	serine incorporator 3 [Source:MGI Symbol;Acc:MGI:1349457]	-
ENSMUSG00000015312	14.2161	601.436	9.86352	335.152	Gadd45b	10	80930073	80932204	+	1589	protein_coding	growth arrest and DNA-damage-inducible 45 beta [Source:MGI Symbol;Acc:MGI:107776]	-
ENSMUSG00000020641	32.8753	1032.62	0.286865	2.5315	Rsad2	12	26442746	26456452	-	4335	protein_coding	radical S-adenosyl methionine domain containing 2 [Source:MGI Symbol;Acc:MGI:1929628]	-
ENSMUSG00000031765	86.7926	314.291	137.661	376.762	Mt1	8	94179082	94180327	+	1246	protein_coding	metallothionein 1 [Source:MGI Symbol;Acc:MGI:97171]	-
ENSMUSG00000036438	207.745	230.564	217.841	210.238	Calm2	17	87433412	87446935	-	1467	protein_coding	calmodulin 2 [Source:MGI Symbol;Acc:MGI:103250]	-
ENSMUSG00000003541	7.14549	637.488	11.8483	418.469	Ier3	17	35821684	35822923	+	1131	protein_coding	immediate early response 3 [Source:MGI Symbol;Acc:MGI:104814]	-
ENSMUSG00000039208	169.565	228.487	130.888	302.703	Metrnl	11	121701544	121716306	+	1586	protein_coding	meteorin, glial cell differentiation regulator-like [Source:MGI Symbol;Acc:MGI:2384806]	-
ENSMUSG00000021477	212.497	225.853	131.588	156.648	Ctsl	13	64359337	64370890	-	6489	protein_coding	cathepsin L [Source:MGI Symbol;Acc:MGI:88564]	-
ENSMUSG00000045128	184.938	240.952	219.536	214.771	Rpl18a	8	70894722	70897412	-	1739	protein_coding	ribosomal protein L18A [Source:MGI Symbol;Acc:MGI:1924058]	-
ENSMUSG00000069792	156.374	359.101	204.712	255.944	Wfdc17	11	83703991	83706268	+	533	protein_coding	WAP four-disulfide core domain 17 [Source:MGI Symbol;Acc:MGI:3649773]	-
ENSMUSG00000008475	180.177	297.058	175.284	213.11	Arpc5	1	152766542	152775597	+	2276	protein_coding	actin related protein 2/3 complex, subunit 5 [Source:MGI Symbol;Acc:MGI:1915021]	-
ENSMUSG00000018217	187.525	234.759	160.35	304.984	Pmp22	11	63128982	63159547	+	2354	protein_coding	peripheral myelin protein 22 [Source:MGI Symbol;Acc:MGI:97631]	-
ENSMUSG00000037266	281.231	240.704	287.929	167.989	Rsrp1	4	134923592	134927671	+	3349	protein_coding	arginine/serine rich protein 1 [Source:MGI Symbol;Acc:MGI:106498]	-
ENSMUSG00000048076	173.824	269.487	169.976	216.162	Arf1	11	59211412	59228270	-	2089	protein_coding	ADP-ribosylation factor 1 [Source:MGI Symbol;Acc:MGI:99431]	-
ENSMUSG00000048758	165.191	239.995	194.87	199.909	Rpl29	9	106429454	106431568	+	1126	protein_coding	ribosomal protein L29 [Source:MGI Symbol;Acc:MGI:99687]	-
ENSMUSG00000030342	196.261	218.932	179.13	252.447	Cd9	6	125460266	125494791	-	2044	protein_coding	CD9 antigen [Source:MGI Symbol;Acc:MGI:88348]	-
ENSMUSG00000023456	135.047	339.198	128.901	255.588	Tpi1	6	124810586	124814296	-	2753	protein_coding	triosephosphate isomerase 1 [Source:MGI Symbol;Acc:MGI:98797]	-
ENSMUSG00000021998	144.259	302.694	124.238	355.096	Lcp1	14	75131101	75230842	+	9504	protein_coding	lymphocyte cytosolic protein 1 [Source:MGI Symbol;Acc:MGI:104808]	-
ENSMUSG00000006333	170.812	242.413	200.592	199.326	Rps9	7	3703993	3706897	+	2522	protein_coding	ribosomal protein S9 [Source:MGI Symbol;Acc:MGI:1924096]	-
ENSMUSG00000026880	198.077	212.209	198.419	268.764	Stom	2	35313986	35336976	-	2827	protein_coding	stomatin [Source:MGI Symbol;Acc:MGI:95403]	-
ENSMUSG00000015568	283.066	205.781	204.028	225.351	Lpl	8	68880491	68907448	+	10478	protein_coding	lipoprotein lipase [Source:MGI Symbol;Acc:MGI:96820]	-
ENSMUSG00000028494	204.394	221.422	152.692	74.2466	Plin2	4	86648386	86670060	-	3512	protein_coding	perilipin 2 [Source:MGI Symbol;Acc:MGI:87920]	-
ENSMUSG00000035885	168.834	224.595	214.719	177.108	Cox8a	19	7215153	7217616	-	619	protein_coding	cytochrome c oxidase subunit 8A [Source:MGI Symbol;Acc:MGI:105959]	-
ENSMUSG00000052681	116.702	359.712	93.777	240.006	Rap1b	10	117813871	117846035	-	2884	protein_coding	RAS related protein 1b [Source:MGI Symbol;Acc:MGI:894315]	-
ENSMUSG00000025809	174.782	254.883	155.859	296.811	Itgb1	8	128685654	128733200	+	4081	protein_coding	integrin beta 1 (fibronectin receptor beta) [Source:MGI Symbol;Acc:MGI:96610]	-
ENSMUSG00000040747	211.057	240.347	167.833	185.279	Cd53	3	106759921	106790149	-	1742	protein_coding	CD53 antigen [Source:MGI Symbol;Acc:MGI:88341]	-
ENSMUSG00000028656	191.522	226.916	159.676	196.064	Cap1	4	122859047	122886056	-	3494	protein_coding	CAP, adenylate cyclase-associated protein 1 (yeast) [Source:MGI Symbol;Acc:MGI:88262]	-
ENSMUSG00000073702	182.961	225.625	212.485	189.439	Rpl31	1	39367842	39371911	+	1662	protein_coding	ribosomal protein L31 [Source:MGI Symbol;Acc:MGI:2149632]	-
ENSMUSG00000061787	168.598	222.856	193.572	182.225	Rps17	7	81342732	81345254	-	1274	protein_coding	ribosomal protein S17 [Source:MGI Symbol;Acc:MGI:1309526]	-
ENSMUSG00000019087	195.626	191.218	176.372	227.718	Atp6ap1	X	74297097	74304721	+	3026	protein_coding	ATPase, H+ transporting, lysosomal accessory protein 1 [Source:MGI Symbol;Acc:MGI:109629]	-
ENSMUSG00000025393	160.465	233.196	163.996	223.215	Atp5b	10	128083273	128090391	+	4237	protein_coding	ATP synthase, H+ transporting mitochondrial F1 complex, beta subunit [Source:MGI Symbol;Acc:MGI:107801]	-
ENSMUSG00000046330	164.996	210.537	216.733	179.088	Rpl37a	1	72711290	72713813	+	1410	protein_coding	ribosomal protein L37a [Source:MGI Symbol;Acc:MGI:98068]	-
ENSMUSG00000002111	118.179	252.453	118.222	261.417	Spi1	2	91082390	91115756	+	2695	protein_coding	spleen focus forming virus (SFFV) proviral integration oncogene [Source:MGI Symbol;Acc:MGI:98282]	ETS
ENSMUSG00000001794	179.144	212.755	179.974	186.27	Capns1	7	30186936	30198811	-	2477	protein_coding	calpain, small subunit 1 [Source:MGI Symbol;Acc:MGI:88266]	-
ENSMUSG00000029622	183.854	195.438	213.753	191.192	Arpc1b	5	145114215	145130705	+	5115	protein_coding	actin related protein 2/3 complex, subunit 1B [Source:MGI Symbol;Acc:MGI:1343142]	-
ENSMUSG00000113948	161.463	225.284	180.935	181.891	Rpl17-ps3	12	67510756	67511311	+	556	processed_pseudogene	ribosomal protein L17, pseudogene 3 [Source:MGI Symbol;Acc:MGI:3642206]	-
ENSMUSG00000056501	30.7512	415.757	41.9832	308.938	Cebpb	2	167688915	167690418	+	1504	protein_coding	CCAAT/enhancer binding protein (C/EBP), beta [Source:MGI Symbol;Acc:MGI:88373]	TF_bZIP
ENSMUSG00000020719	159.706	252.345	155.813	245.915	Ddx5	11	106780355	106789185	-	5775	protein_coding	DEAD (Asp-Glu-Ala-Asp) box polypeptide 5 [Source:MGI Symbol;Acc:MGI:105037]	-
ENSMUSG00000036908	218.305	207.788	207.107	200.206	Unc93b1	19	3935186	3949340	+	3031	protein_coding	unc-93 homolog B1, TLR signaling regulator [Source:MGI Symbol;Acc:MGI:1859307]	-
ENSMUSG00000021242	208.708	243.323	127.114	114.274	Npc2	12	84754562	84773152	-	5438	protein_coding	NPC intracellular cholesterol transporter 2 [Source:MGI Symbol;Acc:MGI:1915213]	-
ENSMUSG00000026879	225.177	189.294	191.214	178.44	Gsn	2	35256380	35307892	+	3157	protein_coding	gelsolin [Source:MGI Symbol;Acc:MGI:95851]	-
ENSMUSG00000030096	233.548	152.169	250.927	210.662	Slc6a6	6	91684053	91759066	+	8457	protein_coding	solute carrier family 6 (neurotransmitter transporter, taurine), member 6 [Source:MGI Symbol;Acc:MGI:98488]	-
ENSMUSG00000059796	122.036	241.588	119.68	254.726	Eif4a1	11	69666936	69672423	-	4334	protein_coding	eukaryotic translation initiation factor 4A1 [Source:MGI Symbol;Acc:MGI:95303]	-
ENSMUSG00000029614	163.159	217.031	181.03	185.772	Rpl6	5	121204481	121209241	+	3140	protein_coding	ribosomal protein L6 [Source:MGI Symbol;Acc:MGI:108057]	-
ENSMUSG00000060036	199.95	187.934	219.816	195.455	Rpl3	15	80077791	80091868	-	3175	protein_coding	ribosomal protein L3 [Source:MGI Symbol;Acc:MGI:1351605]	-
ENSMUSG00000061477	156.433	211.538	184.869	192.927	Rps7	12	28630854	28635953	-	2015	protein_coding	ribosomal protein S7 [Source:MGI Symbol;Acc:MGI:1333818]	-
ENSMUSG00000025794	150.053	200.937	176.136	173.514	Rpl14	9	120571444	120574654	+	1651	protein_coding	ribosomal protein L14 [Source:MGI Symbol;Acc:MGI:1914365]	-
ENSMUSG00000043716	167.728	207.881	172.244	188.351	Rpl7	1	16101295	16104662	-	2687	protein_coding	ribosomal protein L7 [Source:MGI Symbol;Acc:MGI:98073]	-
ENSMUSG00000040713	198.515	146.84	203.895	137.693	Creg1	1	165763746	165775308	+	2362	protein_coding	cellular repressor of E1A-stimulated genes 1 [Source:MGI Symbol;Acc:MGI:1344382]	-
ENSMUSG00000051695	133.921	212.434	141.825	222.364	Pcbp1	6	86524492	86526321	-	1830	protein_coding	poly(rC) binding protein 1 [Source:MGI Symbol;Acc:MGI:1345635]	-
ENSMUSG00000028478	167.798	182.605	203.591	180.068	Clta	4	44004452	44032846	+	1800	protein_coding	clathrin, light polypeptide (Lca) [Source:MGI Symbol;Acc:MGI:894297]	-
ENSMUSG00000025503	158.692	177.791	168.987	147.373	Taldo1	7	141392199	141402968	+	2171	protein_coding	transaldolase 1 [Source:MGI Symbol;Acc:MGI:1274789]	-
ENSMUSG00000031328	162.981	200.992	148.766	268.266	Flna	X	74223461	74249820	-	9400	protein_coding	filamin, alpha [Source:MGI Symbol;Acc:MGI:95556]	-
ENSMUSG00000024679	126.232	309.056	71.6625	112.297	Ms4a6d	19	11586604	11604849	-	1735	protein_coding	membrane-spanning 4-domains, subfamily A, member 6D [Source:MGI Symbol;Acc:MGI:1916024]	-
ENSMUSG00000037242	57.3117	372.028	39.5374	281.249	Clic4	4	135213969	135272814	-	6572	protein_coding	chloride intracellular channel 4 (mitochondrial) [Source:MGI Symbol;Acc:MGI:1352754]	-
ENSMUSG00000020849	137.332	227.43	132.602	203.511	Ywhae	11	75732869	75765845	+	2568	protein_coding	tyrosine 3-monooxygenase/tryptophan 5-monooxygenase activation protein, epsilon polypeptide [Source:MGI Symbol;Acc:MGI:894689]	-
ENSMUSG00000033161	156.994	180.479	132.667	245.9	Atp1a1	3	101576219	101604684	-	4568	protein_coding	ATPase, Na+/K+ transporting, alpha 1 polypeptide [Source:MGI Symbol;Acc:MGI:88105]	-
ENSMUSG00000079477	151.076	201.422	156.073	172.97	Rab7	6	87999106	88045270	-	2610	protein_coding	RAB7, member RAS oncogene family [Source:MGI Symbol;Acc:MGI:105068]	-
ENSMUSG00000022488	163.325	217.757	129.786	191.074	Nckap1l	15	103453794	103498810	+	5935	protein_coding	NCK associated protein 1 like [Source:MGI Symbol;Acc:MGI:1926063]	-
ENSMUSG00000062997	144.47	202.066	172.234	152.682	Rpl35	2	39001580	39005624	-	1241	protein_coding	ribosomal protein L35 [Source:MGI Symbol;Acc:MGI:1913739]	-
ENSMUSG00000071415	136.095	199.293	163.264	154.103	Rpl23	11	97777527	97782437	-	1770	protein_coding	ribosomal protein L23 [Source:MGI Symbol;Acc:MGI:1929455]	-
ENSMUSG00000037894	167.854	166.637	252.423	176.822	H2afz	3	137864487	137866922	+	1776	protein_coding	H2A histone family, member Z [Source:MGI Symbol;Acc:MGI:1888388]	-
ENSMUSG00000031818	149.989	184.4	171.29	166.679	Cox4i1	8	120668222	120674207	+	1550	protein_coding	cytochrome c oxidase subunit 4I1 [Source:MGI Symbol;Acc:MGI:88473]	-
ENSMUSG00000000555	41.3842	271.416	31.7503	294.556	Itga5	15	103344286	103366763	-	4933	protein_coding	integrin alpha 5 (fibronectin receptor alpha) [Source:MGI Symbol;Acc:MGI:96604]	-
ENSMUSG00000039001	133.551	187.966	204.322	163.263	Rps21	2	180257377	180258445	+	810	protein_coding	ribosomal protein S21 [Source:MGI Symbol;Acc:MGI:1913731]	-
ENSMUSG00000073982	111.539	243.989	115.9	197.421	Rhog	7	102239123	102256054	-	1420	protein_coding	ras homolog family member G [Source:MGI Symbol;Acc:MGI:1928370]	-
ENSMUSG00000028822	184.565	185.05	182.33	151.523	Tmem50a	4	134897849	134915024	-	1270	protein_coding	transmembrane protein 50A [Source:MGI Symbol;Acc:MGI:1919067]	-
ENSMUSG00000020267	143.261	178.205	151.904	134.493	Hint1	11	54866383	54870501	+	872	protein_coding	histidine triad nucleotide binding protein 1 [Source:MGI Symbol;Acc:MGI:1321133]	-
ENSMUSG00000032412	135.245	213.514	147.617	216.393	Atp1b3	9	96332655	96364442	-	2389	protein_coding	ATPase, Na+/K+ transporting, beta 3 polypeptide [Source:MGI Symbol;Acc:MGI:107788]	-
ENSMUSG00000016319	149.266	179.823	162.681	176.443	Slc25a5	X	36795651	36798807	+	1646	protein_coding	solute carrier family 25 (mitochondrial carrier, adenine nucleotide translocator), member 5 [Source:MGI Symbol;Acc:MGI:1353496]	-
ENSMUSG00000112148	111.917	228.477	83.2154	288.882	Lilrb4a	10	51490956	51496611	+	5227	protein_coding	leukocyte immunoglobulin-like receptor, subfamily B, member 4A [Source:MGI Symbol;Acc:MGI:102701]	-
ENSMUSG00000046364	137.956	190.527	159.051	141.006	Rpl27a	7	109519147	109522367	+	2774	protein_coding	ribosomal protein L27A [Source:MGI Symbol;Acc:MGI:1347076]	-
ENSMUSG00000063316	133.672	197.244	135.698	140.77	Rpl27	11	101442298	101445529	+	1535	protein_coding	ribosomal protein L27 [Source:MGI Symbol;Acc:MGI:98036]	-
ENSMUSG00000079641	145.418	185.22	178.164	167.072	Rpl39	X	37082520	37085402	-	1434	protein_coding	ribosomal protein L39 [Source:MGI Symbol;Acc:MGI:1914498]	-
ENSMUSG00000071644	129.013	185.089	124.133	171.162	Eef1g	19	8967041	8978479	+	2600	protein_coding	eukaryotic translation elongation factor 1 gamma [Source:MGI Symbol;Acc:MGI:1914410]	-
ENSMUSG00000026628	99.7036	463.541	86.0812	102.975	Atf3	1	191170296	191218039	-	2154	protein_coding	activating transcription factor 3 [Source:MGI Symbol;Acc:MGI:109384]	TF_bZIP
ENSMUSG00000021665	207.184	177.481	149.781	162.493	Hexb	13	97176331	97198357	-	1906	protein_coding	hexosaminidase B [Source:MGI Symbol;Acc:MGI:96074]	-
ENSMUSG00000036751	146.786	177.21	160.29	151.609	Cox6b1	7	30616861	30626151	-	708	protein_coding	cytochrome c oxidase, subunit 6B1 [Source:MGI Symbol;Acc:MGI:107460]	-
ENSMUSG00000040249	206.219	117.356	197.57	264.516	Lrp1	10	127538161	127621148	-	17717	protein_coding	low density lipoprotein receptor-related protein 1 [Source:MGI Symbol;Acc:MGI:96828]	-
ENSMUSG00000035004	54.8843	296.655	62.7349	312.79	Igsf6	7	121064067	121074572	-	2175	protein_coding	immunoglobulin superfamily, member 6 [Source:MGI Symbol;Acc:MGI:1891393]	-
ENSMUSG00000020901	54.8653	254.352	50.3103	322.894	Pik3r5	11	68432121	68497849	+	5550	protein_coding	phosphoinositide-3-kinase regulatory subunit 5 [Source:MGI Symbol;Acc:MGI:2443588]	-
ENSMUSG00000035242	158.829	173.454	173.495	134.842	Oaz1	10	80826656	80829290	+	2558	protein_coding	ornithine decarboxylase antizyme 1 [Source:MGI Symbol;Acc:MGI:109433]	-
ENSMUSG00000026796	79.056	229.684	69.4206	221.413	Fam129b	2	32876114	32925254	+	4672	protein_coding	family with sequence similarity 129, member B [Source:MGI Symbol;Acc:MGI:2442910]	-
ENSMUSG00000033379	140.063	176.967	157.674	166.463	Atp6v0b	4	117884326	117887333	-	2051	protein_coding	ATPase, H+ transporting, lysosomal V0 subunit B [Source:MGI Symbol;Acc:MGI:1890510]	-
ENSMUSG00000027342	141.346	186.233	119.362	148.291	Pcna	2	132249162	132253314	-	2400	protein_coding	proliferating cell nuclear antigen [Source:MGI Symbol;Acc:MGI:97503]	-
ENSMUSG00000040026	5.06892	402.955	5.16683	359.019	Saa3	7	46711998	46715700	-	2606	protein_coding	serum amyloid A 3 [Source:MGI Symbol;Acc:MGI:98223]	-
ENSMUSG00000044786	45.083	438.721	41.4602	217.066	Zfp36	7	28376784	28380253	-	3470	protein_coding	zinc finger protein 36 [Source:MGI Symbol;Acc:MGI:99180]	-
ENSMUSG00000059498	194.549	180.288	165.992	142.031	Fcgr3	1	171051174	171064935	-	1736	protein_coding	Fc receptor, IgG, low affinity III [Source:MGI Symbol;Acc:MGI:95500]	-
ENSMUSG00000064373	241.776	89.2969	362.44	117.532	Selenop	15	3268547	3280508	+	2842	protein_coding	selenoprotein P [Source:MGI Symbol;Acc:MGI:894288]	-
ENSMUSG00000035356	5.38778	314.403	4.04203	357.193	Nfkbiz	16	55811375	55838899	-	5018	protein_coding	nuclear factor of kappa light polypeptide gene enhancer in B cells inhibitor, zeta [Source:MGI Symbol;Acc:MGI:1931595]	-
ENSMUSG00000005087	46.3322	273.275	32.0661	263.675	Cd44	2	102811141	102901665	-	6776	protein_coding	CD44 antigen [Source:MGI Symbol;Acc:MGI:88338]	-
ENSMUSG00000000278	152.7	157.097	174.756	194.633	Scpep1	11	88924020	88955465	-	2097	protein_coding	serine carboxypeptidase 1 [Source:MGI Symbol;Acc:MGI:1921867]	-
ENSMUSG00000017754	207.785	202.259	153.047	116.647	Pltp	2	164839518	164857711	-	2562	protein_coding	phospholipid transfer protein [Source:MGI Symbol;Acc:MGI:103151]	-
ENSMUSG00000039105	121.074	181.019	117.669	116.774	Atp6v1g1	4	63544772	63550750	+	1135	protein_coding	ATPase, H+ transporting, lysosomal V1 subunit G1 [Source:MGI Symbol;Acc:MGI:1913540]	-
ENSMUSG00000020585	174.618	180.746	165.975	126.708	Laptm4a	12	8921664	8938742	+	1773	protein_coding	lysosomal-associated protein transmembrane 4A [Source:MGI Symbol;Acc:MGI:108017]	-
ENSMUSG00000030122	153.239	125.371	192.94	131.754	Ptms	6	124913681	124920103	-	1619	protein_coding	parathymosin [Source:MGI Symbol;Acc:MGI:1916452]	-
ENSMUSG00000075602	221.859	138.427	1.37007	0.643936	Ly6a	15	74994877	74998031	-	1205	protein_coding	lymphocyte antigen 6 complex, locus A [Source:MGI Symbol;Acc:MGI:107527]	-
ENSMUSG00000069662	61.6168	286.056	56.16	256.85	Marcks	10	37133375	37138920	-	4048	protein_coding	myristoylated alanine rich protein kinase C substrate [Source:MGI Symbol;Acc:MGI:96907]	-
ENSMUSG00000101188	100.726	201.979	103.26	226.4	Eif4a-ps4	1	60703932	60705149	+	1218	processed_pseudogene	eukaryotic translation initiation factor 4A, pseudogene 4 [Source:MGI Symbol;Acc:MGI:1195958]	-
ENSMUSG00000030220	148.115	163.25	148.816	161.544	Arhgdib	6	136923655	136941899	-	1707	protein_coding	Rho, GDP dissociation inhibitor (GDI) beta [Source:MGI Symbol;Acc:MGI:101940]	-
ENSMUSG00000018585	151.841	155.729	154.286	140.627	Atox1	11	55446641	55461239	-	541	protein_coding	antioxidant 1 copper chaperone [Source:MGI Symbol;Acc:MGI:1333855]	-
ENSMUSG00000009687	180.25	155.9	119.596	106.565	Fxyd5	7	31032722	31042481	-	4192	protein_coding	FXYD domain-containing ion transport regulator 5 [Source:MGI Symbol;Acc:MGI:1201785]	-
ENSMUSG00000024781	208.011	111.988	208.673	136.327	Lipa	19	34492318	34527474	-	6780	protein_coding	lysosomal acid lipase A [Source:MGI Symbol;Acc:MGI:96789]	-
ENSMUSG00000064349	89.9917	109.612	126.045	120.926	mt-Tc	MT	5192	5257	-	66	Mt_tRNA	mitochondrially encoded tRNA cysteine [Source:MGI Symbol;Acc:MGI:102490]	-
ENSMUSG00000019132	249.494	108.843	199.509	68.2391	BC005537	13	24801657	24816197	+	5849	protein_coding	cDNA sequence BC005537 [Source:MGI Symbol;Acc:MGI:2441726]	-
ENSMUSG00000008668	130.632	176.236	142.702	133.809	Rps18	17	33951999	33956001	-	2451	protein_coding	ribosomal protein S18 [Source:MGI Symbol;Acc:MGI:98146]	-
ENSMUSG00000092981	133.933	182.102	136.243	207.667	Mir5125	17	23823291	23823369	+	79	miRNA	microRNA 5125 [Source:MGI Symbol;Acc:MGI:4950450]	-
ENSMUSG00000069833	138.512	168.239	130.957	182.99	Ahnak	19	8989284	9076914	+	19938	protein_coding	AHNAK nucleoprotein (desmoyokin) [Source:MGI Symbol;Acc:MGI:1316648]	-
ENSMUSG00000009927	122.563	169.213	149.686	155.227	Rps25	9	44407139	44410427	+	2691	protein_coding	ribosomal protein S25 [Source:MGI Symbol;Acc:MGI:1922867]	-
ENSMUSG00000037805	130.185	165.714	155.491	167.452	Rpl10a	17	28328471	28331033	+	2431	protein_coding	ribosomal protein L10A [Source:MGI Symbol;Acc:MGI:1343877]	-
ENSMUSG00000042129	58.5788	186.945	82.3612	365.597	Rassf4	6	116633008	116673952	-	9209	protein_coding	Ras association (RalGDS/AF-6) domain family member 4 [Source:MGI Symbol;Acc:MGI:2386853]	-
ENSMUSG00000015355	156.329	152.771	181.335	188.602	Cd48	1	171682009	171705258	+	1189	protein_coding	CD48 antigen [Source:MGI Symbol;Acc:MGI:88339]	-
ENSMUSG00000019173	136.747	196.051	122.282	122.688	Rab5c	11	100715009	100738215	-	2194	protein_coding	RAB5C, member RAS oncogene family [Source:MGI Symbol;Acc:MGI:105306]	-
ENSMUSG00000000682	151.07	154.491	118.818	111.876	Cd52	4	134082448	134095082	-	1187	protein_coding	CD52 antigen [Source:MGI Symbol;Acc:MGI:1346088]	-
ENSMUSG00000080921	120.682	161.281	153.608	146.411	Rpl38-ps2	6	140746960	140747172	-	213	processed_pseudogene	ribosomal protein L38, pseudogene 2 [Source:MGI Symbol;Acc:MGI:3646625]	-
ENSMUSG00000026341	144.437	217.989	104.259	148.246	Actr3	1	125392905	125435727	-	4631	protein_coding	ARP3 actin-related protein 3 [Source:MGI Symbol;Acc:MGI:1921367]	-
ENSMUSG00000060063	156.475	147.453	135.771	112.879	Alox5ap	5	149264767	149288153	+	1420	protein_coding	arachidonate 5-lipoxygenase activating protein [Source:MGI Symbol;Acc:MGI:107505]	-
ENSMUSG00000001270	152.37	183.849	97.0274	103.472	Ckb	12	111669361	111672338	-	2895	protein_coding	creatine kinase, brain [Source:MGI Symbol;Acc:MGI:88407]	-
ENSMUSG00000015950	119.599	165.538	123.786	172.119	Ncf1	5	134220053	134229625	-	3663	protein_coding	neutrophil cytosolic factor 1 [Source:MGI Symbol;Acc:MGI:97283]	-
ENSMUSG00000034459	43.515	588.867	0.460135	8.82007	Ifit1	19	34640871	34650009	+	2656	protein_coding	interferon-induced protein with tetratricopeptide repeats 1 [Source:MGI Symbol;Acc:MGI:99450]	-
ENSMUSG00000020048	162.554	137.828	146.043	216.988	Hsp90b1	10	86690209	86705509	-	4032	protein_coding	heat shock protein 90, beta (Grp94), member 1 [Source:MGI Symbol;Acc:MGI:98817]	-
ENSMUSG00000024608	125.54	162.007	140.072	151.565	Rps14	18	60747098	60778546	+	2394	protein_coding	ribosomal protein S14 [Source:MGI Symbol;Acc:MGI:98107]	-
ENSMUSG00000022283	101.244	207.006	100.44	188.144	Pabpc1	15	36595661	36609668	-	6540	protein_coding	poly(A) binding protein, cytoplasmic 1 [Source:MGI Symbol;Acc:MGI:1349722]	-
ENSMUSG00000043953	2.71092	352.307	4.98467	377.376	Ccrl2	9	111054486	111057519	-	2598	protein_coding	chemokine (C-C motif) receptor-like 2 [Source:MGI Symbol;Acc:MGI:1920904]	-
ENSMUSG00000094392	122.426	193.322	99.1631	101.883	Gm3788	3	86672033	86672168	-	136	processed_pseudogene	predicted gene 3788 [Source:MGI Symbol;Acc:MGI:3781961]	-
ENSMUSG00000020460	172.139	71.9245	100.452	179.783	Rps27a	11	29545846	29548109	-	1972	protein_coding	ribosomal protein S27A [Source:MGI Symbol;Acc:MGI:1925544]	-
ENSMUSG00000025534	177.445	130.035	159.018	162.536	Gusb	5	129989011	130003049	-	4548	protein_coding	glucuronidase, beta [Source:MGI Symbol;Acc:MGI:95872]	-
ENSMUSG00000069682	120.113	169.459	130.299	132.844	Gm10275	10	29698746	29699380	-	635	transcribed_processed_pseudogene	predicted pseudogene 10275 [Source:MGI Symbol;Acc:MGI:3704354]	-
ENSMUSG00000022831	107.613	204.192	91.3415	156.989	Hcls1	16	36934983	36963212	+	2525	protein_coding	hematopoietic cell specific Lyn substrate 1 [Source:MGI Symbol;Acc:MGI:104568]	-
ENSMUSG00000024953	62.8637	248.21	68.111	168.977	Prdx5	19	6906697	6910106	-	2139	protein_coding	peroxiredoxin 5 [Source:MGI Symbol;Acc:MGI:1859821]	-
ENSMUSG00000025283	143.431	180.066	142.734	145.601	Sat1	X	155213132	155216449	-	2774	protein_coding	spermidine/spermine N1-acetyl transferase 1 [Source:MGI Symbol;Acc:MGI:98233]	-
ENSMUSG00000024121	117.394	156.293	135.937	150.932	Atp6v0c	17	24163866	24169702	-	3384	protein_coding	ATPase, H+ transporting, lysosomal V0 subunit C [Source:MGI Symbol;Acc:MGI:88116]	-
ENSMUSG00000023010	123.429	202.145	109.559	162.746	Tmbim6	15	99392882	99410049	+	4578	protein_coding	transmembrane BAX inhibitor motif containing 6 [Source:MGI Symbol;Acc:MGI:99682]	-
ENSMUSG00000064339	113.247	84.5861	144.203	132.15	mt-Rnr2	MT	1094	2675	+	1582	Mt_rRNA	mitochondrially encoded 16S rRNA [Source:MGI Symbol;Acc:MGI:102492]	-
ENSMUSG00000045763	91.5684	213.219	83.052	110.297	Basp1	15	25363277	25413764	-	2009	protein_coding	brain abundant, membrane attached signal protein 1 [Source:MGI Symbol;Acc:MGI:1917600]	-
ENSMUSG00000019850	2.95994	334.336	2.54285	279.853	Tnfaip3	10	19000910	19015657	-	7226	protein_coding	tumor necrosis factor, alpha-induced protein 3 [Source:MGI Symbol;Acc:MGI:1196377]	-
ENSMUSG00000000346	144.385	145.856	148.747	126.967	Dazap2	15	100615349	100620761	+	2900	protein_coding	DAZ associated protein 2 [Source:MGI Symbol;Acc:MGI:1344344]	-
ENSMUSG00000024308	110.116	302.228	41.7171	108.466	Tapbp	17	33915899	33929292	+	3628	protein_coding	TAP binding protein [Source:MGI Symbol;Acc:MGI:1201689]	-
ENSMUSG00000023067	30.017	367.679	24.3735	117.64	Cdkn1a	17	29090976	29100727	+	3553	protein_coding	cyclin-dependent kinase inhibitor 1A (P21) [Source:MGI Symbol;Acc:MGI:104556]	-
ENSMUSG00000025351	127.92	144.396	120.154	123.985	Cd63	10	128900989	128912822	+	3682	protein_coding	CD63 antigen [Source:MGI Symbol;Acc:MGI:99529]	-
ENSMUSG00000030432	117.336	152.484	134.156	115.488	Rpl28	7	4792874	4795066	+	1840	protein_coding	ribosomal protein L28 [Source:MGI Symbol;Acc:MGI:101839]	-
ENSMUSG00000021996	69.6947	173.414	67.3222	123.385	Esd	14	74732297	74750765	+	3366	protein_coding	esterase D/formylglutathione hydrolase [Source:MGI Symbol;Acc:MGI:95421]	-
ENSMUSG00000015396	6.14545	257.213	7.58593	244.267	Cd83	13	43784775	43803132	+	2572	protein_coding	CD83 antigen [Source:MGI Symbol;Acc:MGI:1328316]	-
ENSMUSG00000020458	134.871	159.036	115.772	160.135	Rtn4	11	29692947	29744331	+	6991	protein_coding	reticulon 4 [Source:MGI Symbol;Acc:MGI:1915835]	-
ENSMUSG00000035530	72.0283	191.327	82.7684	162.381	Eif1	11	100319885	100322096	+	2098	protein_coding	eukaryotic translation initiation factor 1 [Source:MGI Symbol;Acc:MGI:105125]	-
ENSMUSG00000020372	116.788	157.16	130.567	139.13	Rack1	11	48800332	48806434	+	5119	protein_coding	receptor for activated C kinase 1 [Source:MGI Symbol;Acc:MGI:101849]	-
ENSMUSG00000003363	148.228	142.27	128.879	130.461	Pld3	7	27532000	27553218	-	2924	protein_coding	phospholipase D family, member 3 [Source:MGI Symbol;Acc:MGI:1333782]	-
ENSMUSG00000072940	106.641	150.396	127.827	116.831	Gm10443	6	86334031	86334240	+	210	processed_pseudogene	predicted pseudogene 10443 [Source:MGI Symbol;Acc:MGI:3704272]	-
ENSMUSG00000038467	110.482	244.589	78.7921	83.2143	Chmp4b	2	154651705	154694785	+	2027	protein_coding	charged multivesicular body protein 4B [Source:MGI Symbol;Acc:MGI:1922858]	-
ENSMUSG00000018965	127.987	142.653	110.874	132.786	Ywhah	5	33018816	33027966	+	3709	protein_coding	tyrosine 3-monooxygenase/tryptophan 5-monooxygenase activation protein, eta polypeptide [Source:MGI Symbol;Acc:MGI:109194]	-
ENSMUSG00000030403	36.3999	253.628	33.7791	240.957	Vasp	7	19256929	19271817	-	2617	protein_coding	vasodilator-stimulated phosphoprotein [Source:MGI Symbol;Acc:MGI:109268]	-
ENSMUSG00000059291	120.726	148.19	130.473	110.863	Rpl11	4	136028265	136053428	-	2697	protein_coding	ribosomal protein L11 [Source:MGI Symbol;Acc:MGI:1914275]	-
ENSMUSG00000020152	122.933	189.713	101.316	129.409	Actr2	11	20062304	20112913	-	5204	protein_coding	ARP2 actin-related protein 2 [Source:MGI Symbol;Acc:MGI:1913963]	-
ENSMUSG00000029430	95.0376	154.624	104.246	144.405	Ran	5	129020069	129024323	+	2646	protein_coding	RAN, member RAS oncogene family [Source:MGI Symbol;Acc:MGI:1333112]	-
ENSMUSG00000025743	224.987	198.489	48.3516	59.0677	Sdc3	4	130792537	130826319	+	5989	protein_coding	syndecan 3 [Source:MGI Symbol;Acc:MGI:1349163]	-
ENSMUSG00000025647	151.274	175.589	69.1864	87.8858	Shisa5	9	109038565	109057777	+	3297	protein_coding	shisa family member 5 [Source:MGI Symbol;Acc:MGI:1915044]	-
ENSMUSG00000059326	126.715	129.821	108.734	141.776	Csf2ra	19	61223957	61228429	-	2871	protein_coding	colony stimulating factor 2 receptor, alpha, low-affinity (granulocyte-macrophage) [Source:MGI Symbol;Acc:MGI:1339754]	-
ENSMUSG00000040613	197.907	96.9836	197.489	56.0809	Apobec1	6	122577792	122602444	-	2702	protein_coding	apolipoprotein B mRNA editing enzyme, catalytic polypeptide 1 [Source:MGI Symbol;Acc:MGI:103298]	-
ENSMUSG00000002015	134.031	130.902	121.644	136.583	Bcap31	X	73686178	73716175	-	1219	protein_coding	B cell receptor associated protein 31 [Source:MGI Symbol;Acc:MGI:1350933]	-
ENSMUSG00000021486	106.226	149.419	127.173	136.63	Prelid1	13	55320500	55325272	+	2726	protein_coding	PRELI domain containing 1 [Source:MGI Symbol;Acc:MGI:1913744]	-
ENSMUSG00000030744	110.219	144.581	126.583	115.217	Rps3	7	99477896	99483738	-	4483	protein_coding	ribosomal protein S3 [Source:MGI Symbol;Acc:MGI:1350917]	-
ENSMUSG00000024300	185.293	78.8607	193.32	92.1437	Myo1f	17	33555707	33607764	+	4970	protein_coding	myosin IF [Source:MGI Symbol;Acc:MGI:107711]	-
ENSMUSG00000056888	95.3488	144.245	105.258	167.938	Glipr1	10	111985448	112002631	-	1543	protein_coding	GLI pathogenesis-related 1 (glioma) [Source:MGI Symbol;Acc:MGI:1920940]	-
ENSMUSG00000012405	105.794	153.907	124.708	113.165	Rpl15	14	18267823	18271391	-	2473	protein_coding	ribosomal protein L15 [Source:MGI Symbol;Acc:MGI:1913730]	-
ENSMUSG00000030654	159.56	127.249	170.152	131.2	Arl6ip1	7	118118891	118129662	-	2482	protein_coding	ADP-ribosylation factor-like 6 interacting protein 1 [Source:MGI Symbol;Acc:MGI:1858943]	-
ENSMUSG00000043091	89.5344	140.539	95.0065	163.438	Tuba1c	15	99029891	99038110	+	2287	protein_coding	tubulin, alpha 1C [Source:MGI Symbol;Acc:MGI:1095409]	-
ENSMUSG00000020400	17.058	234.474	17.1392	234.394	Tnip1	11	54910785	54962917	-	3539	protein_coding	TNFAIP3 interacting protein 1 [Source:MGI Symbol;Acc:MGI:1926194]	-
ENSMUSG00000060591	84.9308	180.631	102.162	163.256	Ifitm2	7	140954837	140955987	-	655	protein_coding	interferon induced transmembrane protein 2 [Source:MGI Symbol;Acc:MGI:1933382]	-
ENSMUSG00000054364	42.501	167.064	34.6392	202.036	Rhob	12	8497661	8500009	-	2349	protein_coding	ras homolog family member B [Source:MGI Symbol;Acc:MGI:107949]	-
ENSMUSG00000061983	89.4583	116.757	107.605	145.411	Rps12	10	23785183	23787275	-	2027	protein_coding	ribosomal protein S12 [Source:MGI Symbol;Acc:MGI:98105]	-
ENSMUSG00000002944	139.615	169.146	57.0537	87.7015	Cd36	5	17781690	17888801	-	3590	protein_coding	CD36 molecule [Source:MGI Symbol;Acc:MGI:107899]	-
ENSMUSG00000045932	50.2007	596.172	0.747994	0.131728	Ifit2	19	34550694	34576419	+	3927	protein_coding	interferon-induced protein with tetratricopeptide repeats 2 [Source:MGI Symbol;Acc:MGI:99449]	-
ENSMUSG00000032691	14.16	252.601	13.561	245.533	Nlrp3	11	59541568	59566956	+	4057	protein_coding	NLR family, pyrin domain containing 3 [Source:MGI Symbol;Acc:MGI:2653833]	-
ENSMUSG00000020841	67.6934	183.139	42.956	242.794	Cpd	11	76778424	76847018	-	8332	protein_coding	carboxypeptidase D [Source:MGI Symbol;Acc:MGI:107265]	-
ENSMUSG00000020826	0.131608	445.82	0.0144902	218.851	Nos2	11	78920787	78960254	+	4439	protein_coding	nitric oxide synthase 2, inducible [Source:MGI Symbol;Acc:MGI:97361]	-
ENSMUSG00000036752	113.068	96.4583	124.475	151.656	Tubb4b	2	25222160	25224702	-	2088	protein_coding	tubulin, beta 4B class IVB [Source:MGI Symbol;Acc:MGI:1915472]	-
ENSMUSG00000020077	33.0916	263.623	30.6477	163.632	Srgn	10	62493833	62527451	-	2196	protein_coding	serglycin [Source:MGI Symbol;Acc:MGI:97756]	-
ENSMUSG00000062382	111.248	120.638	110.955	86.6188	Ftl1-ps1	13	74399694	74407346	+	1223	protein_coding	ferritin light polypeptide 1, pseudogene 1 [Source:MGI Symbol;Acc:MGI:3779109]	-
ENSMUSG00000021660	92.6276	153.233	90.1889	117.436	Btf3	13	98309896	98317006	-	1739	protein_coding	basic transcription factor 3 [Source:MGI Symbol;Acc:MGI:1202875]	-
ENSMUSG00000030707	131.154	116.427	132.019	102.405	Coro1a	7	126699773	126707787	-	2783	protein_coding	coronin, actin binding protein 1A [Source:MGI Symbol;Acc:MGI:1345961]	-
ENSMUSG00000027940	94.7492	163.604	86.2701	126.758	Tpm3	3	90072649	90100902	+	6085	protein_coding	tropomyosin 3, gamma [Source:MGI Symbol;Acc:MGI:1890149]	-
ENSMUSG00000019872	163.553	119.474	120.348	76.8339	Smpdl3a	10	57794335	57811830	+	2065	protein_coding	sphingomyelin phosphodiesterase, acid-like 3A [Source:MGI Symbol;Acc:MGI:1931437]	-
ENSMUSG00000000078	61.3937	253.251	57.8913	148.649	Klf6	13	5861482	5870394	+	4391	protein_coding	Kruppel-like factor 6 [Source:MGI Symbol;Acc:MGI:1346318]	zf-C2H2
ENSMUSG00000029840	80.9434	167.08	72.7196	170.902	Mtpn	6	35508906	35539888	-	3960	protein_coding	myotrophin [Source:MGI Symbol;Acc:MGI:99445]	-
ENSMUSG00000060743	111.41	148.534	140.968	122.965	H3f3a	1	180800832	180813943	-	3504	protein_coding	H3 histone, family 3A [Source:MGI Symbol;Acc:MGI:1097686]	-
ENSMUSG00000020368	126.823	115.65	122.828	176.804	Canx	11	50293961	50325673	-	4693	protein_coding	calnexin [Source:MGI Symbol;Acc:MGI:88261]	-
ENSMUSG00000046711	79.9259	178.878	66.6729	99.825	Hmga1	17	27556497	27563674	+	2125	protein_coding	high mobility group AT-hook 1 [Source:MGI Symbol;Acc:MGI:96160]	HMGA
ENSMUSG00000033940	108.957	128.661	120.146	111.828	Brk1	6	113604772	113616951	+	1095	protein_coding	BRICK1, SCAR/WAVE actin-nucleating complex subunit [Source:MGI Symbol;Acc:MGI:1915406]	-
ENSMUSG00000035678	2.13858	317.704	2.02772	174.981	Tnfsf9	17	57105325	57107757	+	1290	protein_coding	tumor necrosis factor (ligand) superfamily, member 9 [Source:MGI Symbol;Acc:MGI:1101058]	-
ENSMUSG00000007458	89.2658	174.349	86.0044	140.347	M6pr	6	122308720	122317680	+	4170	protein_coding	mannose-6-phosphate receptor, cation dependent [Source:MGI Symbol;Acc:MGI:96904]	-
ENSMUSG00000037966	36.2391	197.428	48.4942	162.885	Ninj1	13	49187485	49196244	+	1570	protein_coding	ninjurin 1 [Source:MGI Symbol;Acc:MGI:1196617]	-
ENSMUSG00000025508	94.2823	129.225	106.893	101.273	Rplp2	7	141447370	141451585	+	2072	protein_coding	ribosomal protein, large P2 [Source:MGI Symbol;Acc:MGI:1914436]	-
ENSMUSG00000031591	136.449	100.178	141.078	143.003	Asah1	8	41340197	41374773	-	3390	protein_coding	N-acylsphingosine amidohydrolase 1 [Source:MGI Symbol;Acc:MGI:1277124]	-
ENSMUSG00000010095	76.1048	194.361	52.1588	142.846	Slc3a2	19	8706882	8723369	-	3529	protein_coding	solute carrier family 3 (activators of dibasic and neutral amino acid transport), member 2 [Source:MGI Symbol;Acc:MGI:96955]	-
ENSMUSG00000036067	25.8253	253.958	26.295	234.724	Slc2a6	2	27021363	27027998	-	3211	protein_coding	solute carrier family 2 (facilitated glucose transporter), member 6 [Source:MGI Symbol;Acc:MGI:2443286]	-
ENSMUSG00000030560	103.744	193.692	56.3372	144.128	Ctsc	7	88278085	88310888	+	5808	protein_coding	cathepsin C [Source:MGI Symbol;Acc:MGI:109553]	-
ENSMUSG00000042406	59.778	190.287	57.2843	144.163	Atf4	15	80255184	80257541	+	2358	protein_coding	activating transcription factor 4 [Source:MGI Symbol;Acc:MGI:88096]	TF_bZIP
ENSMUSG00000014867	90.1765	146.47	89.5856	178.825	Surf4	2	26920040	26933928	-	3281	protein_coding	surfeit gene 4 [Source:MGI Symbol;Acc:MGI:98445]	-
ENSMUSG00000029465	109.295	129.256	114.764	111.585	Arpc3	5	122391878	122414184	+	2762	protein_coding	actin related protein 2/3 complex, subunit 3 [Source:MGI Symbol;Acc:MGI:1928375]	-
ENSMUSG00000004980	108.948	126.636	117.367	127.674	Hnrnpa2b1	6	51460932	51469894	-	6584	protein_coding	heterogeneous nuclear ribonucleoprotein A2/B1 [Source:MGI Symbol;Acc:MGI:104819]	-
ENSMUSG00000099974	6.39343	320.128	1.51551	181.409	Bcl2a1d	9	88723285	88731914	-	863	protein_coding	B cell leukemia/lymphoma 2 related protein A1d [Source:MGI Symbol;Acc:MGI:1278325]	-
ENSMUSG00000075706	111.205	109.319	136.765	103.583	Gpx4	10	80047166	80056439	+	1724	protein_coding	glutathione peroxidase 4 [Source:MGI Symbol;Acc:MGI:104767]	-
ENSMUSG00000020638	25.3458	571.511	0.242064	1.45562	Cmpk2	12	26469204	26479837	+	4163	protein_coding	cytidine monophosphate (UMP-CMP) kinase 2, mitochondrial [Source:MGI Symbol;Acc:MGI:99830]	-
ENSMUSG00000027775	112.903	132.117	117.853	136.187	Mfsd1	3	67582741	67604237	+	3042	protein_coding	major facilitator superfamily domain containing 1 [Source:MGI Symbol;Acc:MGI:1914118]	-
ENSMUSG00000021361	117.857	100.996	126.65	101.834	Tmem14c	13	41016292	41022586	+	914	protein_coding	transmembrane protein 14C [Source:MGI Symbol;Acc:MGI:1913404]	-
ENSMUSG00000019804	108.991	125.744	105.595	111.712	Snx3	10	42502030	42535381	+	1413	protein_coding	sorting nexin 3 [Source:MGI Symbol;Acc:MGI:1860188]	-
ENSMUSG00000057113	86.4926	143.625	90.0991	115.716	Npm1	11	33152287	33163206	-	2665	protein_coding	nucleophosmin 1 [Source:MGI Symbol;Acc:MGI:106184]	-
ENSMUSG00000005610	73.3821	172.217	69.2024	170.468	Eif4g2	7	111067750	111083030	-	10166	protein_coding	eukaryotic translation initiation factor 4, gamma 2 [Source:MGI Symbol;Acc:MGI:109207]	-
ENSMUSG00000052459	131.29	96.3991	140.446	103.005	Atp6v1a	16	44085402	44139705	-	6044	protein_coding	ATPase, H+ transporting, lysosomal V1 subunit A [Source:MGI Symbol;Acc:MGI:1201780]	-
ENSMUSG00000028249	125.382	152.25	106.023	90.5331	Sdcbp	4	6365650	6408423	+	6904	protein_coding	syndecan binding protein [Source:MGI Symbol;Acc:MGI:1337026]	-
ENSMUSG00000030591	92.1552	153.836	88.8066	113.375	Psmd8	7	29174188	29180701	-	3057	protein_coding	proteasome (prosome, macropain) 26S subunit, non-ATPase, 8 [Source:MGI Symbol;Acc:MGI:1888669]	-
ENSMUSG00000083596	97.3009	130.095	96.2389	100.368	Rpl21-ps15	X	151215167	151215649	-	483	processed_pseudogene	ribosomal protein L21, pseudogene 15 [Source:MGI Symbol;Acc:MGI:3705426]	-
ENSMUSG00000045799	101.811	126.971	118.179	128.994	Gm9800	14	8800000	8800335	-	336	processed_pseudogene	predicted gene 9800 [Source:MGI Symbol;Acc:MGI:3710580]	-
ENSMUSG00000090841	107.664	126.547	120.544	103.556	Myl6	10	128490860	128494145	-	3187	protein_coding	myosin, light polypeptide 6, alkali, smooth muscle and non-muscle [Source:MGI Symbol;Acc:MGI:109318]	-
ENSMUSG00000003283	46.5896	266.69	28.6354	174.751	Hck	2	153108468	153151441	+	2092	protein_coding	hemopoietic cell kinase [Source:MGI Symbol;Acc:MGI:96052]	-
ENSMUSG00000021024	69.8042	188.774	55.4087	134.833	Psma6	12	55384222	55418454	+	1234	protein_coding	proteasome (prosome, macropain) subunit, alpha type 6 [Source:MGI Symbol;Acc:MGI:1347006]	-
ENSMUSG00000024696	160.431	123.233	130.465	69.4613	Lpxn	19	12796193	12833807	+	1790	protein_coding	leupaxin [Source:MGI Symbol;Acc:MGI:2147677]	-
ENSMUSG00000020097	115.559	112.719	128.473	128.07	Sgpl1	10	61098642	61147703	-	6143	protein_coding	sphingosine phosphate lyase 1 [Source:MGI Symbol;Acc:MGI:1261415]	-
ENSMUSG00000008036	104.865	112.728	111.369	99.3274	Ap2s1	7	16738410	16749294	+	1472	protein_coding	adaptor-related protein complex 2, sigma 1 subunit [Source:MGI Symbol;Acc:MGI:2141861]	-
ENSMUSG00000024014	7.92576	252.339	8.20766	203.476	Pim1	17	29490753	29496112	+	3362	protein_coding	proviral integration site 1 [Source:MGI Symbol;Acc:MGI:97584]	-
ENSMUSG00000029713	100.326	123.823	107.26	110.838	Gnb2	5	137528127	137533510	-	3402	protein_coding	guanine nucleotide binding protein (G protein), beta 2 [Source:MGI Symbol;Acc:MGI:95784]	-
ENSMUSG00000020358	69.1587	145.163	67.8287	137.718	Hnrnpab	11	51600100	51606847	-	2782	protein_coding	heterogeneous nuclear ribonucleoprotein A/B [Source:MGI Symbol;Acc:MGI:1330294]	-
ENSMUSG00000058818	99.6838	145.154	96.4039	143.881	Pirb	7	3711409	3720391	-	4471	protein_coding	paired Ig-like receptor B [Source:MGI Symbol;Acc:MGI:894311]	-
ENSMUSG00000032046	141.298	102.213	135.609	94.6058	Abhd12	2	150832493	150904741	-	2823	protein_coding	abhydrolase domain containing 12 [Source:MGI Symbol;Acc:MGI:1923442]	-
ENSMUSG00000011884	116.433	86.057	147.663	92.7307	Gltp	5	114669398	114690984	-	1762	protein_coding	glycolipid transfer protein [Source:MGI Symbol;Acc:MGI:1929253]	-
ENSMUSG00000036781	97.925	114.088	102.342	100.163	Rps27l	9	66946086	66949516	+	816	protein_coding	ribosomal protein S27-like [Source:MGI Symbol;Acc:MGI:1915191]	-
ENSMUSG00000028333	90.1431	105.107	96.6455	122.154	Anp32b	4	46450902	46472657	+	1716	protein_coding	acidic (leucine-rich) nuclear phosphoprotein 32 family, member B [Source:MGI Symbol;Acc:MGI:1914878]	-
ENSMUSG00000031246	92.2507	157.698	96.158	125.268	Sh3bgrl	X	109095365	109197873	+	3298	protein_coding	SH3-binding domain glutamic acid-rich protein like [Source:MGI Symbol;Acc:MGI:1930849]	-
ENSMUSG00000028793	19.2001	264.819	18.6635	120.833	Rnf19b	4	129058271	129085886	+	2872	protein_coding	ring finger protein 19B [Source:MGI Symbol;Acc:MGI:1922484]	-
ENSMUSG00000029771	87.0783	174.009	71.7248	92.4442	Irf5	6	29526625	29541871	+	2905	protein_coding	interferon regulatory factor 5 [Source:MGI Symbol;Acc:MGI:1350924]	IRF
ENSMUSG00000017781	110.016	122.556	104.649	100.978	Pitpna	11	75588097	75628804	+	4129	protein_coding	phosphatidylinositol transfer protein, alpha [Source:MGI Symbol;Acc:MGI:99887]	-
ENSMUSG00000044147	86.8527	138.004	80.3397	111.379	Arf6	12	69372150	69373783	+	1534	protein_coding	ADP-ribosylation factor 6 [Source:MGI Symbol;Acc:MGI:99435]	-
ENSMUSG00000031451	134.04	59.1048	176.768	90.4745	Gas6	8	13465374	13494490	-	2548	protein_coding	growth arrest specific 6 [Source:MGI Symbol;Acc:MGI:95660]	-
ENSMUSG00000031007	101.025	108.543	93.33	134.419	Atp6ap2	X	12587801	12617049	+	2618	protein_coding	ATPase, H+ transporting, lysosomal accessory protein 2 [Source:MGI Symbol;Acc:MGI:1917745]	-
ENSMUSG00000058558	88.7325	122.489	101.882	115.213	Rpl5	5	107900502	107909005	+	3920	protein_coding	ribosomal protein L5 [Source:MGI Symbol;Acc:MGI:102854]	-
ENSMUSG00000028063	63.3943	153.093	57.5461	97.6084	Lmna	3	88480147	88509956	-	5838	protein_coding	lamin A [Source:MGI Symbol;Acc:MGI:96794]	-
ENSMUSG00000038900	84.1169	124.546	98.5449	101.257	Rpl12	2	32961559	32965345	+	3598	protein_coding	ribosomal protein L12 [Source:MGI Symbol;Acc:MGI:98002]	-
ENSMUSG00000100801	242.342	170.469	13.4432	18.6366	Gm15459	5	5781615	5783555	-	1941	processed_pseudogene	predicted gene 15459 [Source:MGI Symbol;Acc:MGI:3705702]	-
ENSMUSG00000028416	99.2447	124.784	88.4329	81.7604	Bag1	4	40936398	40948294	-	1349	protein_coding	BCL2-associated athanogene 1 [Source:MGI Symbol;Acc:MGI:108047]	-
ENSMUSG00000020737	94.9366	136.214	104.849	100.223	Jpt1	11	115497353	115514387	-	2149	protein_coding	Jupiter microtubule associated homolog 1 [Source:MGI Symbol;Acc:MGI:1096361]	-
ENSMUSG00000041571	61.296	163.616	37.6377	44.2292	Selenow	7	15917208	15922402	-	736	protein_coding	selenoprotein W [Source:MGI Symbol;Acc:MGI:1100878]	-
ENSMUSG00000073490	115.436	227.112	31.9668	71.0488	Ifi207	1	173723427	173741747	-	3422	protein_coding	interferon activated gene 207 [Source:MGI Symbol;Acc:MGI:2138302]	-
ENSMUSG00000029373	87.1947	118.456	78.715	116.538	Pf4	5	90772435	90773383	+	721	protein_coding	platelet factor 4 [Source:MGI Symbol;Acc:MGI:1888711]	-
ENSMUSG00000082691	108.092	88.9641	121.434	91.942	Dynlt1-ps1	6	135349408	135349749	-	342	processed_pseudogene	dynein light chain Tctex-type 1, pseuodogene 1 [Source:MGI Symbol;Acc:MGI:3642625]	-
ENSMUSG00000028757	114.729	103.641	100.984	112.383	Ddost	4	138304730	138312628	+	2120	protein_coding	dolichyl-di-phosphooligosaccharide-protein glycotransferase [Source:MGI Symbol;Acc:MGI:1194508]	-
ENSMUSG00000036606	143.929	70.9783	152.026	104.804	Plxnb2	15	89155549	89180788	-	7720	protein_coding	plexin B2 [Source:MGI Symbol;Acc:MGI:2154239]	-
ENSMUSG00000037960	66.0987	129.728	75.5577	89.0845	Card19	13	49202950	49216037	-	1477	protein_coding	caspase recruitment domain family, member 19 [Source:MGI Symbol;Acc:MGI:1915730]	-
ENSMUSG00000055302	98.215	100.037	109.597	90.0424	Mrfap1	5	36794867	36796772	-	1648	protein_coding	Morf4 family associated protein 1 [Source:MGI Symbol;Acc:MGI:1914818]	-
ENSMUSG00000024644	102.028	133.854	93.2056	86.7522	Cndp2	18	84667465	84685702	-	4249	protein_coding	CNDP dipeptidase 2 (metallopeptidase M20 family) [Source:MGI Symbol;Acc:MGI:1913304]	-
ENSMUSG00000027533	105.548	76.1538	137.282	87.0343	Fabp5	3	10012548	10016607	+	3567	protein_coding	fatty acid binding protein 5, epidermal [Source:MGI Symbol;Acc:MGI:101790]	-
ENSMUSG00000046434	82.4011	124.319	87.2995	131.556	Hnrnpa1	15	103240432	103246692	+	3153	protein_coding	heterogeneous nuclear ribonucleoprotein A1 [Source:MGI Symbol;Acc:MGI:104820]	-
ENSMUSG00000041203	79.4129	119.022	87.8783	96.7574	Trir	8	85026823	85030286	+	902	protein_coding	telomerase RNA component interacting RNase [Source:MGI Symbol;Acc:MGI:1922833]	-
ENSMUSG00000028745	98.6176	116.562	98.527	98.2375	Capzb	4	139192899	139291818	+	3299	protein_coding	capping protein (actin filament) muscle Z-line, beta [Source:MGI Symbol;Acc:MGI:104652]	-
ENSMUSG00000098557	37.0429	162.456	38.8389	188.018	Kctd12	14	102976581	102982637	-	6057	protein_coding	potassium channel tetramerisation domain containing 12 [Source:MGI Symbol;Acc:MGI:2145823]	-
ENSMUSG00000022564	90.4278	160.997	76.9769	67.7679	Grina	15	76246764	76249904	+	2067	protein_coding	glutamate receptor, ionotropic, N-methyl D-aspartate-associated protein 1 (glutamate binding) [Source:MGI Symbol;Acc:MGI:1913418]	-
ENSMUSG00000022312	89.3548	109.067	99.8215	95.5145	Eif3h	15	51786558	51865523	-	1612	protein_coding	eukaryotic translation initiation factor 3, subunit H [Source:MGI Symbol;Acc:MGI:1915385]	-
ENSMUSG00000060419	82.2808	118.956	96.1184	89.5674	Rps16-ps2	5	129128077	129128517	-	441	processed_pseudogene	ribosomal protein S16, pseudogene 2 [Source:MGI Symbol;Acc:MGI:3704259]	-
ENSMUSG00000025498	75.9657	224.75	0.386114	0.401202	Irf7	7	141262706	141266481	-	3776	protein_coding	interferon regulatory factor 7 [Source:MGI Symbol;Acc:MGI:1859212]	IRF
ENSMUSG00000018286	59.7975	146.3	60.9433	107.75	Psmb6	11	70525367	70527858	+	1872	protein_coding	proteasome (prosome, macropain) subunit, beta type 6 [Source:MGI Symbol;Acc:MGI:104880]	-
ENSMUSG00000074896	73.133	415.738	0.0614346	0.0423492	Ifit3	19	34583531	34588731	+	1745	protein_coding	interferon-induced protein with tetratricopeptide repeats 3 [Source:MGI Symbol;Acc:MGI:1101055]	-
ENSMUSG00000028270	16.0603	467.022	1.55096	38.947	Gbp2	3	142620602	142638008	+	2516	protein_coding	guanylate binding protein 2 [Source:MGI Symbol;Acc:MGI:102772]	-
ENSMUSG00000000386	22.1919	414.114	0.198263	1.06407	Mx1	16	97447035	97462907	-	3785	polymorphic_pseudogene	MX dynamin-like GTPase 1 [Source:MGI Symbol;Acc:MGI:97243]	-
ENSMUSG00000072620	26.156	183.046	10.7075	171.026	Slfn2	11	83065112	83070678	+	1664	protein_coding	schlafen 2 [Source:MGI Symbol;Acc:MGI:1313258]	-
ENSMUSG00000004266	120.338	82.6196	125.461	98.8094	Ptpn6	6	124720707	124738714	-	2802	protein_coding	protein tyrosine phosphatase, non-receptor type 6 [Source:MGI Symbol;Acc:MGI:96055]	-
ENSMUSG00000047215	86.3809	114.693	95.2478	91.8525	Rpl9	5	65388364	65391444	-	3081	protein_coding	ribosomal protein L9 [Source:MGI Symbol;Acc:MGI:1298373]	-
ENSMUSG00000079435	85.582	112.278	108.68	94.0598	Rpl36a	X	134585654	134588062	+	1655	protein_coding	ribosomal protein L36A [Source:MGI Symbol;Acc:MGI:1201789]	-
ENSMUSG00000075705	109.03	72.3602	123.889	63.7367	Msrb1	17	24736642	24742778	+	1258	protein_coding	methionine sulfoxide reductase B1 [Source:MGI Symbol;Acc:MGI:1351642]	-
ENSMUSG00000036478	53.2178	148.511	66.7806	93.0535	Btg1	10	96617006	96622809	+	5276	protein_coding	B cell translocation gene 1, anti-proliferative [Source:MGI Symbol;Acc:MGI:88215]	-
ENSMUSG00000057036	81.4325	110.983	99.0424	84.8012	Gm7536	3	24333068	24333511	+	444	processed_pseudogene	predicted gene 7536 [Source:MGI Symbol;Acc:MGI:3645137]	-
ENSMUSG00000024190	10.2436	196.721	6.26837	69.3462	Dusp1	17	26505590	26562128	-	3311	protein_coding	dual specificity phosphatase 1 [Source:MGI Symbol;Acc:MGI:105120]	-
ENSMUSG00000067212	110.838	163.654	21.7375	19.5172	H2-T23	17	36029773	36032855	-	2889	protein_coding	histocompatibility 2, T region locus 23 [Source:MGI Symbol;Acc:MGI:95957]	-
ENSMUSG00000025877	90.616	170.342	79.0661	72.8557	Hk3	13	55005985	55021385	-	3682	protein_coding	hexokinase 3 [Source:MGI Symbol;Acc:MGI:2670962]	-
ENSMUSG00000013160	90.7249	98.7024	104.728	96.1145	Atp6v0d1	8	105524465	105566047	-	1793	protein_coding	ATPase, H+ transporting, lysosomal V0 subunit D1 [Source:MGI Symbol;Acc:MGI:1201778]	-
ENSMUSG00000031799	44.9701	150.212	49.9077	168.502	Tpm4	8	72130174	72153142	+	4269	protein_coding	tropomyosin 4 [Source:MGI Symbol;Acc:MGI:2449202]	-
ENSMUSG00000023048	87.4775	95.2233	91.1984	85.798	Prr13	15	102459028	102462806	+	1562	protein_coding	proline rich 13 [Source:MGI Symbol;Acc:MGI:1913401]	-
ENSMUSG00000022193	70.7607	112.43	65.9915	77.3518	Psmb5	14	54614119	54618022	-	899	protein_coding	proteasome (prosome, macropain) subunit, beta type 5 [Source:MGI Symbol;Acc:MGI:1194513]	-
ENSMUSG00000030738	75.8386	119.355	74.3798	123.657	Eif3c	7	126546455	126566411	-	3511	protein_coding	eukaryotic translation initiation factor 3, subunit C [Source:MGI Symbol;Acc:MGI:1926966]	-
ENSMUSG00000040462	105.442	101.202	89.4164	96.1479	Os9	10	127095650	127121131	-	2629	protein_coding	amplified in osteosarcoma [Source:MGI Symbol;Acc:MGI:1924301]	-
ENSMUSG00000028465	92.4141	110.171	89.3679	125.552	Tln1	4	43531519	43562691	-	9801	protein_coding	talin 1 [Source:MGI Symbol;Acc:MGI:1099832]	-
ENSMUSG00000026981	3.56518	402.75	1.47586	70.1076	Il1rn	2	24336853	24351494	+	5535	protein_coding	interleukin 1 receptor antagonist [Source:MGI Symbol;Acc:MGI:96547]	-
ENSMUSG00000071714	80.3869	128.291	65.2312	134.063	Csf2rb2	15	78282507	78305721	-	4740	protein_coding	colony stimulating factor 2 receptor, beta 2, low-affinity (granulocyte-macrophage) [Source:MGI Symbol;Acc:MGI:1339760]	-
ENSMUSG00000062006	81.6743	113.601	92.9258	87.7677	Rpl34	3	130726831	130730398	-	2643	protein_coding	ribosomal protein L34 [Source:MGI Symbol;Acc:MGI:1915686]	-
ENSMUSG00000063065	97.4688	91.2871	117.549	92.6443	Mapk3	7	126759601	126765819	+	2257	protein_coding	mitogen-activated protein kinase 3 [Source:MGI Symbol;Acc:MGI:1346859]	-
ENSMUSG00000020869	54.6989	140.658	48.9445	135.077	Lrrc59	11	94629767	94645216	+	3073	protein_coding	leucine rich repeat containing 59 [Source:MGI Symbol;Acc:MGI:2138133]	-
ENSMUSG00000021948	67.2889	126.128	76.6821	136.455	Prkcd	14	30595354	30626210	-	5544	protein_coding	protein kinase C, delta [Source:MGI Symbol;Acc:MGI:97598]	-
ENSMUSG00000006273	105.114	95.0141	103.392	82.0276	Atp6v1b2	8	69088646	69113711	+	5305	protein_coding	ATPase, H+ transporting, lysosomal V1 subunit B2 [Source:MGI Symbol;Acc:MGI:109618]	-
ENSMUSG00000008348	92.7011	113.958	78.4923	68.2158	Ubc	5	125385965	125390202	-	2893	protein_coding	ubiquitin C [Source:MGI Symbol;Acc:MGI:98889]	-
ENSMUSG00000081051	77.87	106.579	98.8452	86.1463	Gm15427	1	95498621	95499151	+	531	processed_pseudogene	predicted pseudogene 15427 [Source:MGI Symbol;Acc:MGI:3642341]	-
ENSMUSG00000004707	75.8845	136.693	64.1405	116.123	Ly9	1	171588624	171607410	-	3307	protein_coding	lymphocyte antigen 9 [Source:MGI Symbol;Acc:MGI:96885]	-
ENSMUSG00000036427	77.0605	120.27	73.5104	120.281	Gpi1	7	34201330	34230336	-	6452	protein_coding	glucose phosphate isomerase 1 [Source:MGI Symbol;Acc:MGI:95797]	-
ENSMUSG00000029064	74.4557	126.342	70.6467	104.659	Gnb1	4	155491361	155559269	+	4268	protein_coding	guanine nucleotide binding protein (G protein), beta 1 [Source:MGI Symbol;Acc:MGI:95781]	-
ENSMUSG00000017652	1.74382	277.189	1.12051	156.326	Cd40	2	165055627	165072948	+	3406	protein_coding	CD40 antigen [Source:MGI Symbol;Acc:MGI:88336]	-
ENSMUSG00000064348	64.9121	61.7178	85.4607	111.89	mt-Tn	MT	5089	5159	-	71	Mt_tRNA	mitochondrially encoded tRNA asparagine [Source:MGI Symbol;Acc:MGI:102479]	-
ENSMUSG00000021794	103.975	90.5929	102.844	94.1734	Glud1	14	34310727	34345265	+	4210	protein_coding	glutamate dehydrogenase 1 [Source:MGI Symbol;Acc:MGI:95753]	-
ENSMUSG00000047126	105.189	95.5974	108.301	130.109	Cltc	11	86694351	86757565	-	8499	protein_coding	clathrin, heavy polypeptide (Hc) [Source:MGI Symbol;Acc:MGI:2388633]	-
ENSMUSG00000030536	83.9131	114.757	72.3095	147.202	Iqgap1	7	80711583	80825974	-	16538	protein_coding	IQ motif containing GTPase activating protein 1 [Source:MGI Symbol;Acc:MGI:1352757]	-
ENSMUSG00000019370	99.4309	97.8119	106.434	91.7413	Calm3	7	16915379	16924114	-	2423	protein_coding	calmodulin 3 [Source:MGI Symbol;Acc:MGI:103249]	-
ENSMUSG00000041841	78.6731	102.415	95.821	81.162	Rpl37	15	5116645	5119140	+	1684	protein_coding	ribosomal protein L37 [Source:MGI Symbol;Acc:MGI:1914531]	-
ENSMUSG00000071715	63.1447	137.259	55.1301	131.08	Ncf4	15	78244801	78262580	+	2020	protein_coding	neutrophil cytosolic factor 4 [Source:MGI Symbol;Acc:MGI:109186]	-
ENSMUSG00000006589	78.6381	98.6	78.3415	81.7011	Aprt	8	122574635	122576909	-	1615	protein_coding	adenine phosphoribosyl transferase [Source:MGI Symbol;Acc:MGI:88061]	-
ENSMUSG00000034271	1.94918	178.001	1.73681	146.319	Jdp2	12	85599027	85639878	+	2148	protein_coding	Jun dimerization protein 2 [Source:MGI Symbol;Acc:MGI:1932093]	TF_bZIP
ENSMUSG00000034947	136.226	112.188	108.31	58.4271	Tmem106a	11	101582242	101591788	+	3138	protein_coding	transmembrane protein 106A [Source:MGI Symbol;Acc:MGI:1922056]	-
novel.38	98.6498	66.2701	137.111	154.452	-	17	34996698	35000382	-	2988	-	PF00429:ENV polyprotein (coat polyprotein)	-
ENSMUSG00000050578	3.92192	246.644	1.75664	111.54	Mmp13	9	7272514	7283331	+	2673	protein_coding	matrix metallopeptidase 13 [Source:MGI Symbol;Acc:MGI:1340026]	-
ENSMUSG00000035199	103.04	94.3465	97.0778	79.9466	Arl6ip5	6	97210689	97233315	+	1442	protein_coding	ADP-ribosylation factor-like 6 interacting protein 5 [Source:MGI Symbol;Acc:MGI:1929501]	-
ENSMUSG00000028961	83.0405	97.247	93.026	101.461	Pgd	4	149149991	149166771	-	6447	protein_coding	phosphogluconate dehydrogenase [Source:MGI Symbol;Acc:MGI:97553]	-
ENSMUSG00000020571	103.816	90.7588	90.1425	133.66	Pdia6	12	17266545	17284770	+	3745	protein_coding	protein disulfide isomerase associated 6 [Source:MGI Symbol;Acc:MGI:1919103]	-
ENSMUSG00000025630	95.7818	100.221	95.6431	92.3885	Hprt	X	52988137	53021659	+	1289	protein_coding	hypoxanthine guanine phosphoribosyl transferase [Source:MGI Symbol;Acc:MGI:96217]	-
ENSMUSG00000079426	92.3899	98.6016	86.9451	92.7165	Arpc4	6	113378115	113390448	+	2321	protein_coding	actin related protein 2/3 complex, subunit 4 [Source:MGI Symbol;Acc:MGI:1915339]	-
ENSMUSG00000019362	89.096	81.8061	98.4322	68.021	D8Ertd738e	8	84246238	84249719	-	616	protein_coding	DNA segment, Chr 8, ERATO Doi 738, expressed [Source:MGI Symbol;Acc:MGI:1289231]	-
ENSMUSG00000025017	97.0594	154.829	45.6365	106.685	Pik3ap1	19	41272377	41385102	-	5572	protein_coding	phosphoinositide-3-kinase adaptor protein 1 [Source:MGI Symbol;Acc:MGI:1933177]	-
ENSMUSG00000018920	49.7745	137.51	39.8367	115.24	Cxcl16	11	70453983	70459984	-	3021	protein_coding	chemokine (C-X-C motif) ligand 16 [Source:MGI Symbol;Acc:MGI:1932682]	-
ENSMUSG00000041827	17.6094	357.106	0.0986534	2.39436	Oasl1	5	114923240	114937915	+	2608	protein_coding	2'-5' oligoadenylate synthetase-like 1 [Source:MGI Symbol;Acc:MGI:2180849]	-
ENSMUSG00000025969	42.6955	122.82	40.9386	220.4	Nrp2	1	62703285	62818695	+	11842	protein_coding	neuropilin 2 [Source:MGI Symbol;Acc:MGI:1100492]	-
ENSMUSG00000044811	124.275	72.6599	115.242	59.2644	Cd300c2	11	114996721	115001880	-	1275	protein_coding	CD300C molecule 2 [Source:MGI Symbol;Acc:MGI:2153249]	-
ENSMUSG00000070493	78.7299	108.477	86.9061	80.7552	Chchd2	5	129881156	129887470	-	2269	protein_coding	coiled-coil-helix-coiled-coil-helix domain containing 2 [Source:MGI Symbol;Acc:MGI:1261428]	-
ENSMUSG00000015947	115.708	189.26	26.4178	17.9825	Fcgr1	3	96282909	96293969	-	2589	protein_coding	Fc receptor, IgG, high affinity I [Source:MGI Symbol;Acc:MGI:95498]	-
ENSMUSG00000031609	39.895	225.541	25.8635	106.238	Sap30	8	57482707	57487860	-	1178	protein_coding	sin3 associated polypeptide [Source:MGI Symbol;Acc:MGI:1929129]	-
ENSMUSG00000021270	60.5031	122.945	45.3903	126.593	Hsp90aa1	12	110690605	110702728	-	3931	protein_coding	heat shock protein 90, alpha (cytosolic), class A member 1 [Source:MGI Symbol;Acc:MGI:96250]	-
ENSMUSG00000022817	134.054	76.3142	106.908	75.5217	Itgb5	16	33829665	33949338	+	3553	protein_coding	integrin beta 5 [Source:MGI Symbol;Acc:MGI:96614]	-
ENSMUSG00000038633	72.4029	102.239	68.7657	118.222	Degs1	1	182275772	182282804	-	2591	protein_coding	delta(4)-desaturase, sphingolipid 1 [Source:MGI Symbol;Acc:MGI:1097711]	-
ENSMUSG00000056529	48.5814	145.818	44.0899	160.752	Ptafr	4	132564067	132582683	+	3637	protein_coding	platelet-activating factor receptor [Source:MGI Symbol;Acc:MGI:106066]	-
ENSMUSG00000067719	81.7178	93.1137	95.13	79.6391	Gm10221	5	24581554	24581862	-	309	processed_pseudogene	predicted gene 10221 [Source:MGI Symbol;Acc:MGI:3708709]	-
ENSMUSG00000033220	72.7045	113.307	75.8543	95.369	Rac2	15	78559167	78572783	-	3103	protein_coding	Rac family small GTPase 2 [Source:MGI Symbol;Acc:MGI:97846]	-
ENSMUSG00000028832	96.9122	73.6665	147.006	100.429	Stmn1	4	134468320	134473843	+	1922	protein_coding	stathmin 1 [Source:MGI Symbol;Acc:MGI:96739]	-
ENSMUSG00000022180	70.6964	136.729	42.3373	135.027	Slc7a8	14	54722209	54781946	-	5005	protein_coding	solute carrier family 7 (cationic amino acid transporter, y+ system), member 8 [Source:MGI Symbol;Acc:MGI:1355323]	-
ENSMUSG00000036943	77.9137	126.612	71.1986	98.4362	Rab8b	9	66843664	66919687	-	4733	protein_coding	RAB8B, member RAS oncogene family [Source:MGI Symbol;Acc:MGI:2442982]	-
ENSMUSG00000006998	78.7851	99.6832	70.0619	96.071	Psmd2	16	20651652	20663414	+	4038	protein_coding	proteasome (prosome, macropain) 26S subunit, non-ATPase, 2 [Source:MGI Symbol;Acc:MGI:1096584]	-
ENSMUSG00000025967	71.9109	99.3971	87.3123	89.8788	Eef1b2	1	63176825	63180486	+	2532	protein_coding	eukaryotic translation elongation factor 1 beta 2 [Source:MGI Symbol;Acc:MGI:1929520]	-
ENSMUSG00000062328	98.7622	59.47	49.2796	81.8629	Rpl17	18	74998558	75003381	+	1327	protein_coding	ribosomal protein L17 [Source:MGI Symbol;Acc:MGI:2448270]	-
ENSMUSG00000007655	10.5265	151.109	6.16326	122.618	Cav1	6	17306335	17341452	+	3444	protein_coding	caveolin 1, caveolae protein [Source:MGI Symbol;Acc:MGI:102709]	-
ENSMUSG00000059070	71.6072	99.4883	77.6701	82.9837	Rpl18	7	45715457	45720836	+	4043	protein_coding	ribosomal protein L18 [Source:MGI Symbol;Acc:MGI:98003]	-
ENSMUSG00000004285	72.4536	94.9676	81.4867	79.2176	Atp6v1f	6	29467718	29470512	+	1063	protein_coding	ATPase, H+ transporting, lysosomal V1 subunit F [Source:MGI Symbol;Acc:MGI:1913394]	-
ENSMUSG00000032381	85.0924	80.2782	91.2266	75.7468	Ciao2a	9	66126611	66138955	+	1240	protein_coding	cytosolic iron-sulfur assembly component 2A [Source:MGI Symbol;Acc:MGI:1915500]	-
ENSMUSG00000025044	46.5916	147.841	20.3997	132.586	Msr1	8	39581685	39642673	-	6344	protein_coding	macrophage scavenger receptor 1 [Source:MGI Symbol;Acc:MGI:98257]	-
ENSMUSG00000004897	65.7029	100.132	68.1803	96.6248	Hdgf	3	87906321	87916132	+	2873	protein_coding	heparin binding growth factor [Source:MGI Symbol;Acc:MGI:1194494]	-
ENSMUSG00000058835	57.4662	123.772	53.1072	133.136	Abi1	2	22940073	23040241	-	4032	protein_coding	abl-interactor 1 [Source:MGI Symbol;Acc:MGI:104913]	-
ENSMUSG00000059534	74.5266	88.4123	92.5547	81.555	Uqcr10	11	4701973	4704342	-	584	protein_coding	ubiquinol-cytochrome c reductase, complex III subunit X [Source:MGI Symbol;Acc:MGI:1913402]	-
ENSMUSG00000034422	46.0439	225.998	8.99237	107.637	Parp14	16	35832874	35871544	-	9306	protein_coding	poly (ADP-ribose) polymerase family, member 14 [Source:MGI Symbol;Acc:MGI:1919489]	-
ENSMUSG00000090733	61.209	82.4011	142.849	66.5661	Rps27	3	90212522	90213651	-	1043	protein_coding	ribosomal protein S27 [Source:MGI Symbol;Acc:MGI:1888676]	-
ENSMUSG00000053063	106.979	91.4953	87.7447	99.2989	Clec12a	6	129342691	129365303	+	5528	protein_coding	C-type lectin domain family 12, member a [Source:MGI Symbol;Acc:MGI:3040968]	-
ENSMUSG00000021624	114.759	90.9024	76.2811	79.947	Cd180	13	102693558	102739629	+	4509	protein_coding	CD180 antigen [Source:MGI Symbol;Acc:MGI:1194924]	-
ENSMUSG00000049988	44.2669	141.028	38.0864	158.907	Lrrc25	8	70616155	70621483	+	2039	protein_coding	leucine rich repeat containing 25 [Source:MGI Symbol;Acc:MGI:2445284]	-
ENSMUSG00000025290	73.1195	105.079	81.7426	79.717	Rps24	14	24487125	24496959	+	6256	protein_coding	ribosomal protein S24 [Source:MGI Symbol;Acc:MGI:98147]	-
ENSMUSG00000017466	111.972	84.3869	104.551	72.7233	Timp2	11	118301069	118355740	-	3896	protein_coding	tissue inhibitor of metalloproteinase 2 [Source:MGI Symbol;Acc:MGI:98753]	-
ENSMUSG00000034024	62.8177	106.347	62.9385	96.7165	Cct2	10	117051001	117063814	-	2557	protein_coding	chaperonin containing Tcp1, subunit 2 (beta) [Source:MGI Symbol;Acc:MGI:107186]	-
ENSMUSG00000029455	94.5442	77.1866	118.032	75.3338	Aldh2	5	121566027	121593824	-	5126	protein_coding	aldehyde dehydrogenase 2, mitochondrial [Source:MGI Symbol;Acc:MGI:99600]	-
ENSMUSG00000047843	63.4153	129.311	71.972	88.9886	Bri3	5	144244437	144446757	+	1648	protein_coding	brain protein I3 [Source:MGI Symbol;Acc:MGI:1933174]	-
ENSMUSG00000059923	83.5776	106.609	82.4025	83.7957	Grb2	11	115644045	115708597	-	2916	protein_coding	growth factor receptor bound protein 2 [Source:MGI Symbol;Acc:MGI:95805]	-
ENSMUSG00000046721	70.4788	92.681	78.178	72.5979	Rpl14-ps1	7	45324965	45325617	+	653	processed_pseudogene	ribosomal protein L14, pseudogene 1 [Source:MGI Symbol;Acc:MGI:3710579]	-
ENSMUSG00000050370	2.73782	230.719	1.08208	141.991	Ch25h	19	34473778	34475164	-	1387	protein_coding	cholesterol 25-hydroxylase [Source:MGI Symbol;Acc:MGI:1333869]	-
ENSMUSG00000029390	77.6402	96.7964	71.5934	83.6083	Tmed2	5	124540695	124550506	+	2527	protein_coding	transmembrane p24 trafficking protein 2 [Source:MGI Symbol;Acc:MGI:1929269]	-
ENSMUSG00000063286	76.8588	221.991	25.2309	75.1322	Gm8995	7	106504239	106511671	-	7433	transcribed_unprocessed_pseudogene	predicted gene 8995 [Source:MGI Symbol;Acc:MGI:3644223]	-
ENSMUSG00000024966	45.3584	113.663	43.5527	135.704	Stip1	19	7020702	7039967	-	2108	protein_coding	stress-induced phosphoprotein 1 [Source:MGI Symbol;Acc:MGI:109130]	-
ENSMUSG00000007564	71.3157	109.608	70.9472	91.4914	Ppp2r1a	17	20945311	20965916	+	3411	protein_coding	protein phosphatase 2, regulatory subunit A, alpha [Source:MGI Symbol;Acc:MGI:1926334]	-
ENSMUSG00000028837	69.953	97.8203	64.8029	85.2543	Psmb2	4	126677630	126709714	+	1204	protein_coding	proteasome (prosome, macropain) subunit, beta type 2 [Source:MGI Symbol;Acc:MGI:1347045]	-
ENSMUSG00000042677	8.61515	162.474	8.38433	159.671	Zc3h12a	4	125118423	125127840	-	2882	protein_coding	zinc finger CCCH type containing 12A [Source:MGI Symbol;Acc:MGI:2385891]	-
ENSMUSG00000003380	82.8343	77.0056	91.9992	72.007	Rabac1	7	24969752	24972754	-	1523	protein_coding	Rab acceptor 1 (prenylated) [Source:MGI Symbol;Acc:MGI:1201692]	-
ENSMUSG00000019088	98.7147	74.1028	101.29	75.8331	Dnase1l1	X	74273217	74282337	-	2121	protein_coding	deoxyribonuclease 1-like 1 [Source:MGI Symbol;Acc:MGI:109628]	-
ENSMUSG00000014294	72.0047	94.4588	83.5512	61.1091	Ndufa2	18	36742332	36744557	-	572	protein_coding	NADH:ubiquinone oxidoreductase subunit A2 [Source:MGI Symbol;Acc:MGI:1343103]	-
ENSMUSG00000000787	72.6309	89.0397	85.8196	130.63	Ddx3x	X	13280970	13294052	+	5277	protein_coding	DEAD/H (Asp-Glu-Ala-Asp/His) box polypeptide 3, X-linked [Source:MGI Symbol;Acc:MGI:103064]	-
ENSMUSG00000021451	75.3814	108.901	62.3424	121.921	Sema4d	13	51685529	51793747	-	7679	protein_coding	sema domain, immunoglobulin domain (Ig), transmembrane domain (TM) and short cytoplasmic domain, (semaphorin) 4D [Source:MGI Symbol;Acc:MGI:109244]	-
ENSMUSG00000022841	78.5483	92.4615	78.6904	88.5088	Ap2m1	16	20535478	20544909	+	4120	protein_coding	adaptor-related protein complex 2, mu 1 subunit [Source:MGI Symbol;Acc:MGI:1298405]	-
ENSMUSG00000025366	96.3453	82.6103	91.2977	98.6206	Esyt1	10	128509965	128525871	-	7267	protein_coding	extended synaptotagmin-like protein 1 [Source:MGI Symbol;Acc:MGI:1344426]	-
ENSMUSG00000054452	88.5483	74.5446	94.4766	62.9718	Tle5	10	81559488	81566362	+	3334	protein_coding	TLE family member 5, transcriptional modulator [Source:MGI Symbol;Acc:MGI:95806]	-
ENSMUSG00000052310	59.2831	121.098	60.676	129.402	Slc39a1	3	90248172	90253612	+	2364	protein_coding	solute carrier family 39 (zinc transporter), member 1 [Source:MGI Symbol;Acc:MGI:1353474]	-
ENSMUSG00000033916	70.5821	107.653	67.8278	76.8884	Chmp2a	7	13032010	13034807	-	1162	protein_coding	charged multivesicular body protein 2A [Source:MGI Symbol;Acc:MGI:1916203]	-
ENSMUSG00000043483	64.81	98.7983	71.1655	80.6386	Gm6863	12	96922423	96923058	-	636	processed_pseudogene	predicted gene 6863 [Source:MGI Symbol;Acc:MGI:3647386]	-
ENSMUSG00000031808	80.2918	70.0607	88.1769	72.0946	Slc27a1	8	71568882	71587302	+	5835	protein_coding	solute carrier family 27 (fatty acid transporter), member 1 [Source:MGI Symbol;Acc:MGI:1347098]	-
ENSMUSG00000035697	127.672	34.5356	148.342	32.6177	Arhgap45	10	80016653	80031472	+	4478	protein_coding	Rho GTPase activating protein 45 [Source:MGI Symbol;Acc:MGI:1917969]	-
ENSMUSG00000028452	72.3721	83.7267	69.5949	105.883	Vcp	4	42979963	43000507	-	4851	protein_coding	valosin containing protein [Source:MGI Symbol;Acc:MGI:99919]	-
ENSMUSG00000007836	59.7855	104.506	63.8337	97.6862	Hnrnpa0	13	58125879	58128556	-	2678	protein_coding	heterogeneous nuclear ribonucleoprotein A0 [Source:MGI Symbol;Acc:MGI:1924384]	-
ENSMUSG00000020184	29.704	170.944	25.2243	84.8978	Mdm2	10	117688875	117710758	-	5083	protein_coding	transformed mouse 3T3 cell double minute 2 [Source:MGI Symbol;Acc:MGI:96952]	-
ENSMUSG00000048234	46.1109	154.491	46.3868	105.915	Rnf149	1	39551296	39577405	-	2838	protein_coding	ring finger protein 149 [Source:MGI Symbol;Acc:MGI:2677438]	-
ENSMUSG00000037411	1.92593	214.813	2.9539	103.718	Serpine1	5	137061504	137072268	-	3876	protein_coding	serine (or cysteine) peptidase inhibitor, clade E, member 1 [Source:MGI Symbol;Acc:MGI:97608]	-
ENSMUSG00000027423	113.608	67.9619	111.176	63.0011	Snx5	2	144250123	144270906	-	4177	protein_coding	sorting nexin 5 [Source:MGI Symbol;Acc:MGI:1916428]	-
ENSMUSG00000001847	78.7795	89.593	81.4994	82.1835	Rac1	5	143503634	143528036	-	4496	protein_coding	Rac family small GTPase 1 [Source:MGI Symbol;Acc:MGI:97845]	-
ENSMUSG00000055839	67.7909	91.9045	73.5701	73.6879	Elob	17	23824738	23829136	-	1398	protein_coding	elongin B [Source:MGI Symbol;Acc:MGI:1914923]	-
ENSMUSG00000020868	53.1499	99.0106	34.3299	144.149	Xylt2	11	94663851	94677515	-	3979	protein_coding	xylosyltransferase II [Source:MGI Symbol;Acc:MGI:2444797]	-
ENSMUSG00000067870	69.8062	89.0216	87.8614	70.7713	Rpl31-ps8	15	90764279	90764656	-	378	processed_pseudogene	ribosomal protein L31, pseudogene 8 [Source:MGI Symbol;Acc:MGI:3647726]	-
ENSMUSG00000015092	62.0041	102.203	66.9757	71.9074	Edf1	2	25557847	25562082	+	1317	protein_coding	endothelial differentiation-related factor 1 [Source:MGI Symbol;Acc:MGI:1891227]	-
ENSMUSG00000027642	86.4884	86.0753	75.1585	103.593	Rpn2	2	157279017	157326319	+	4430	protein_coding	ribophorin II [Source:MGI Symbol;Acc:MGI:98085]	-
ENSMUSG00000004296	0.198003	202.934	0.0654012	190.478	Il12b	11	44400063	44414033	+	1967	protein_coding	interleukin 12b [Source:MGI Symbol;Acc:MGI:96540]	-
ENSMUSG00000025225	10.2239	164.978	12.3246	160.833	Nfkb2	19	46304320	46312385	+	4584	protein_coding	nuclear factor of kappa light polypeptide gene enhancer in B cells 2, p49/p100 [Source:MGI Symbol;Acc:MGI:1099800]	RHD
ENSMUSG00000079197	45.0962	173.887	24.6009	73.6271	Psme2	14	55587441	55591113	-	1764	protein_coding	proteasome (prosome, macropain) activator subunit 2 (PA28 beta) [Source:MGI Symbol;Acc:MGI:1096365]	-
ENSMUSG00000061904	70.6197	87.602	71.1676	84.1787	Slc25a3	10	91116574	91124059	-	5550	protein_coding	solute carrier family 25 (mitochondrial carrier, phosphate carrier), member 3 [Source:MGI Symbol;Acc:MGI:1353498]	-
ENSMUSG00000031422	60.595	107.152	58.2284	96.5288	Morf4l2	X	136732942	136743690	-	3135	protein_coding	mortality factor 4 like 2 [Source:MGI Symbol;Acc:MGI:1927167]	-
ENSMUSG00000021134	72.1309	91.1994	76.5854	93.8752	Srsf5	12	80945504	80950507	+	3988	protein_coding	serine/arginine-rich splicing factor 5 [Source:MGI Symbol;Acc:MGI:98287]	-
ENSMUSG00000052593	48.2077	110.213	50.6766	160.298	Adam17	12	21323509	21373632	-	7154	protein_coding	a disintegrin and metallopeptidase domain 17 [Source:MGI Symbol;Acc:MGI:1096335]	-
ENSMUSG00000050721	74.344	104.38	64.0553	96.5608	Plekho2	9	65552698	65580040	-	5547	protein_coding	pleckstrin homology domain containing, family O member 2 [Source:MGI Symbol;Acc:MGI:2143132]	-
ENSMUSG00000024870	79.3402	76.8561	83.3374	73.8668	Rab1b	19	5099205	5107072	-	2272	protein_coding	RAB1B, member RAS oncogene family [Source:MGI Symbol;Acc:MGI:1923558]	-
ENSMUSG00000015745	100.521	57.974	100.432	35.1464	Plekho1	3	95988429	95996001	-	2172	protein_coding	pleckstrin homology domain containing, family O member 1 [Source:MGI Symbol;Acc:MGI:1914470]	-
ENSMUSG00000045983	62.0225	87.2423	54.1993	118.192	Eif4g1	16	20668313	20692884	+	7301	protein_coding	eukaryotic translation initiation factor 4, gamma 1 [Source:MGI Symbol;Acc:MGI:2384784]	-
ENSMUSG00000003873	60.8139	89.0788	68.9884	78.6587	Bax	7	45461697	45466898	-	1576	protein_coding	BCL2-associated X protein [Source:MGI Symbol;Acc:MGI:99702]	-
ENSMUSG00000020708	58.2998	92.1979	48.8491	76.656	Psmc5	11	106256154	106263120	+	1394	protein_coding	protease (prosome, macropain) 26S subunit, ATPase 5 [Source:MGI Symbol;Acc:MGI:105047]	-
ENSMUSG00000001924	71.7885	96.9616	65.3498	96.2655	Uba1	X	20658326	20683179	+	4819	protein_coding	ubiquitin-like modifier activating enzyme 1 [Source:MGI Symbol;Acc:MGI:98890]	-
ENSMUSG00000029994	74.4707	104.367	60.5832	74.7267	Anxa4	6	86736840	86793584	-	4645	protein_coding	annexin A4 [Source:MGI Symbol;Acc:MGI:88030]	-
ENSMUSG00000021876	110.711	59.37	94.3547	64.7804	Rnase4	14	51091077	51106151	+	1637	protein_coding	ribonuclease, RNase A family 4 [Source:MGI Symbol;Acc:MGI:1926217]	-
ENSMUSG00000015714	74.4741	76.8083	65.4652	93.8719	Cers2	3	95314791	95323599	+	3676	protein_coding	ceramide synthase 2 [Source:MGI Symbol;Acc:MGI:1924143]	-
ENSMUSG00000017778	63.9651	89.075	75.867	73.344	Cox7c	13	86044816	86046904	-	1131	protein_coding	cytochrome c oxidase subunit 7C [Source:MGI Symbol;Acc:MGI:103226]	-
ENSMUSG00000028849	64.2278	84.252	63.4003	95.0857	Map7d1	4	126232167	126256343	-	3652	protein_coding	MAP7 domain containing 1 [Source:MGI Symbol;Acc:MGI:2384297]	-
ENSMUSG00000054342	40.8064	114.449	20.7574	103.531	Kcnn4	7	24370263	24386690	+	5115	protein_coding	potassium intermediate/small conductance calcium-activated channel, subfamily N, member 4 [Source:MGI Symbol;Acc:MGI:1277957]	-
ENSMUSG00000005142	99.94	62.6991	106.191	95.3666	Man2b1	8	85083270	85098282	+	8026	protein_coding	mannosidase 2, alpha B1 [Source:MGI Symbol;Acc:MGI:107286]	-
ENSMUSG00000036636	56.2751	115.447	49.2232	122.33	Clcn7	17	25133391	25162104	+	5291	protein_coding	chloride channel, voltage-sensitive 7 [Source:MGI Symbol;Acc:MGI:1347048]	-
ENSMUSG00000048277	83.6986	85.4252	77.1188	82.8871	Syngr2	11	117809668	117814283	+	1776	protein_coding	synaptogyrin 2 [Source:MGI Symbol;Acc:MGI:1328324]	-
ENSMUSG00000000171	77.9367	81.7383	78.2907	67.0257	Sdhd	9	50596357	50603812	-	1231	protein_coding	succinate dehydrogenase complex, subunit D, integral membrane protein [Source:MGI Symbol;Acc:MGI:1914175]	-
ENSMUSG00000042286	97.9202	39.6999	128.834	115.672	Stab1	14	31139013	31168641	-	10288	protein_coding	stabilin 1 [Source:MGI Symbol;Acc:MGI:2178742]	-
ENSMUSG00000103865	60.2172	73.8387	125.745	117.007	Gm37416	2	16023108	16023425	-	318	TEC	predicted gene, 37416 [Source:MGI Symbol;Acc:MGI:5610644]	-
ENSMUSG00000022285	55.005	125.022	51.1858	82.6298	Ywhaz	15	36770770	36796929	-	4118	protein_coding	tyrosine 3-monooxygenase/tryptophan 5-monooxygenase activation protein, zeta polypeptide [Source:MGI Symbol;Acc:MGI:109484]	-
ENSMUSG00000027404	64.5836	95.7331	71.7655	81.4352	Snrpb	2	130171414	130179403	-	1976	protein_coding	small nuclear ribonucleoprotein B [Source:MGI Symbol;Acc:MGI:98342]	-
ENSMUSG00000025781	75.2885	82.0502	78.0427	75.0226	Atp5c1	2	10056016	10080510	-	1908	protein_coding	ATP synthase, H+ transporting, mitochondrial F1 complex, gamma polypeptide 1 [Source:MGI Symbol;Acc:MGI:1261437]	-
ENSMUSG00000019832	58.1544	109.578	47.5563	111.781	Rab32	10	10545002	10558265	-	2339	protein_coding	RAB32, member RAS oncogene family [Source:MGI Symbol;Acc:MGI:1915094]	-
ENSMUSG00000052776	97.0065	181.41	0.113744	0.117612	Oas1a	5	120896256	120907521	-	1885	protein_coding	2'-5' oligoadenylate synthetase 1A [Source:MGI Symbol;Acc:MGI:2180860]	-
ENSMUSG00000043131	75.8662	97.4414	72.4484	89.9463	Mob1a	6	83326016	83343776	+	4794	protein_coding	MOB kinase activator 1A [Source:MGI Symbol;Acc:MGI:2442631]	-
ENSMUSG00000042079	68.4485	89.6521	70.458	91.7254	Hnrnpf	6	117900324	117925622	+	3047	protein_coding	heterogeneous nuclear ribonucleoprotein F [Source:MGI Symbol;Acc:MGI:2138741]	-
ENSMUSG00000006360	74.4781	80.2127	92.5335	75.0176	Crip1	12	113146316	113153879	+	2280	protein_coding	cysteine-rich protein 1 (intestinal) [Source:MGI Symbol;Acc:MGI:88501]	-
ENSMUSG00000020149	73.3443	100.873	74.5655	73.6173	Rab1a	11	20201432	20226856	+	3799	protein_coding	RAB1A, member RAS oncogene family [Source:MGI Symbol;Acc:MGI:97842]	-
ENSMUSG00000001123	79.0366	191.356	12.1701	16.8236	Lgals9	11	78962974	78984946	-	2137	protein_coding	lectin, galactose binding, soluble 9 [Source:MGI Symbol;Acc:MGI:109496]	-
ENSMUSG00000005873	78.2715	76.3419	72.2628	77.7104	Reep5	18	34344885	34374070	-	3151	protein_coding	receptor accessory protein 5 [Source:MGI Symbol;Acc:MGI:1270152]	-
ENSMUSG00000092086	70.0448	90.6254	76.3215	67.4612	Gm6793	8	112013953	112015008	-	1056	processed_pseudogene	predicted gene 6793 [Source:MGI Symbol;Acc:MGI:3643578]	-
ENSMUSG00000005779	59.7717	100.986	57.1788	71.6078	Psmb4	3	94884093	94886961	-	1951	protein_coding	proteasome (prosome, macropain) subunit, beta type 4 [Source:MGI Symbol;Acc:MGI:1098257]	-
ENSMUSG00000044408	92.9423	57.6245	126.37	69.1772	Sptssa	12	54645392	54656573	-	1518	protein_coding	serine palmitoyltransferase, small subunit A [Source:MGI Symbol;Acc:MGI:1913399]	-
ENSMUSG00000060147	85.4634	70.8095	85.9728	57.3065	Serpinb6a	13	33917918	34002794	-	5409	protein_coding	serine (or cysteine) peptidase inhibitor, clade B, member 6a [Source:MGI Symbol;Acc:MGI:103123]	-
ENSMUSG00000084838	98.049	148.157	37.7836	33.203	Gm10241	16	20176727	20177012	-	286	processed_pseudogene	predicted pseudogene 10241 [Source:MGI Symbol;Acc:MGI:3704461]	-
ENSMUSG00000026536	33.5288	280.227	0.276266	17.1811	Ifi211	1	173896345	173913046	-	1785	protein_coding	interferon activated gene 211 [Source:MGI Symbol;Acc:MGI:3041120]	-
ENSMUSG00000031996	93.3519	57.8609	112.477	97.2075	Aplp2	9	31149557	31211815	-	5875	protein_coding	amyloid beta (A4) precursor-like protein 2 [Source:MGI Symbol;Acc:MGI:88047]	-
ENSMUSG00000022892	67.8989	91.0635	58.5989	117.957	App	16	84949685	85173766	-	12996	protein_coding	amyloid beta (A4) precursor protein [Source:MGI Symbol;Acc:MGI:88059]	-
ENSMUSG00000021457	35.9748	112.709	38.9491	138.662	Syk	13	52583173	52648792	+	9362	protein_coding	spleen tyrosine kinase [Source:MGI Symbol;Acc:MGI:99515]	-
ENSMUSG00000020644	57.1642	147.027	50.9194	65.1848	Id2	12	25093799	25097140	-	2438	protein_coding	inhibitor of DNA binding 2 [Source:MGI Symbol;Acc:MGI:96397]	bHLH
ENSMUSG00000035929	52.6973	152.029	14.0488	57.9296	H2-Q4	17	35379617	35385290	+	2596	protein_coding	histocompatibility 2, Q region locus 4 [Source:MGI Symbol;Acc:MGI:95933]	-
ENSMUSG00000000275	71.4044	149.666	43.9098	51.4753	Trim25	11	88999376	89020293	+	5754	protein_coding	tripartite motif-containing 25 [Source:MGI Symbol;Acc:MGI:102749]	-
ENSMUSG00000039910	39.3647	120.131	41.7033	79.6591	Cited2	10	17723218	17725674	+	2457	protein_coding	Cbp/p300-interacting transactivator, with Glu/Asp-rich carboxy-terminal domain, 2 [Source:MGI Symbol;Acc:MGI:1306784]	-
ENSMUSG00000015839	46.9313	90.7591	49.6818	147.916	Nfe2l2	2	75675513	75704641	-	3796	protein_coding	nuclear factor, erythroid derived 2, like 2 [Source:MGI Symbol;Acc:MGI:108420]	TF_bZIP
ENSMUSG00000021178	62.3431	79.3637	62.392	76.5373	Psmc1	12	100110154	100123405	+	1933	protein_coding	protease (prosome, macropain) 26S subunit, ATPase 1 [Source:MGI Symbol;Acc:MGI:106054]	-
ENSMUSG00000027828	67.3548	106.925	55.9554	95.1463	Ssr3	3	65379655	65392623	-	4172	protein_coding	signal sequence receptor, gamma [Source:MGI Symbol;Acc:MGI:1914687]	-
ENSMUSG00000085939	71.9597	79.4659	62.1657	69.0009	Cd63-ps	18	50134726	50135600	+	875	transcribed_processed_pseudogene	CD63 antigen, pseudogene [Source:MGI Symbol;Acc:MGI:105972]	-
ENSMUSG00000051223	60.7676	90.1305	57.8042	93.5057	Bzw1	1	58392898	58407353	+	4033	protein_coding	basic leucine zipper and W2 domains 1 [Source:MGI Symbol;Acc:MGI:1914132]	-
ENSMUSG00000022234	57.3789	88.9557	59.7176	86.0957	Cct5	15	31590800	31601804	-	2766	protein_coding	chaperonin containing Tcp1, subunit 5 (epsilon) [Source:MGI Symbol;Acc:MGI:107185]	-
ENSMUSG00000056612	47.3867	95.7359	45.7617	80.5338	Ppp1r14b	19	6974968	6977324	+	1526	protein_coding	protein phosphatase 1, regulatory inhibitor subunit 14B [Source:MGI Symbol;Acc:MGI:107682]	-
ENSMUSG00000038179	31.1087	212.522	22.0778	90.8121	Slamf7	1	171632403	171653035	-	4577	protein_coding	SLAM family member 7 [Source:MGI Symbol;Acc:MGI:1922595]	-
ENSMUSG00000031004	74.4834	50.1117	104.91	144.24	Mki67	7	135689784	135716361	-	10061	protein_coding	antigen identified by monoclonal antibody Ki 67 [Source:MGI Symbol;Acc:MGI:106035]	-
ENSMUSG00000030062	76.3853	73.0492	63.8801	106.951	Rpn1	6	88084482	88105304	+	4512	protein_coding	ribophorin I [Source:MGI Symbol;Acc:MGI:98084]	-
ENSMUSG00000006932	62.0303	77.7978	74.9928	87.3641	Ctnnb1	9	120929216	120960507	+	5192	protein_coding	catenin (cadherin associated protein), beta 1 [Source:MGI Symbol;Acc:MGI:88276]	-
ENSMUSG00000024737	22.6974	181.672	11.554	133.728	Slc15a3	19	10839727	10859362	+	5491	protein_coding	solute carrier family 15, member 3 [Source:MGI Symbol;Acc:MGI:1929691]	-
ENSMUSG00000027399	0.246626	236.58	0.184646	111.616	Il1a	2	129299610	129309972	-	1974	protein_coding	interleukin 1 alpha [Source:MGI Symbol;Acc:MGI:96542]	-
ENSMUSG00000020612	65.6106	87.0794	65.8007	76.7213	Prkar1a	11	109649405	109669656	+	4321	protein_coding	protein kinase, cAMP dependent regulatory, type I, alpha [Source:MGI Symbol;Acc:MGI:104878]	-
ENSMUSG00000081534	68.0739	67.3661	70.635	68.097	Slc48a1	15	97778520	97792692	+	2751	protein_coding	solute carrier family 48 (heme transporter), member 1 [Source:MGI Symbol;Acc:MGI:1914989]	-
ENSMUSG00000026426	55.044	90.3566	56.3296	82.4015	Arl8a	1	135146824	135156269	+	2299	protein_coding	ADP-ribosylation factor-like 8A [Source:MGI Symbol;Acc:MGI:1915974]	-
ENSMUSG00000047459	60.5696	82.3098	59.3709	66.026	Dynlrb1	2	155236533	155250277	+	1009	protein_coding	dynein light chain roadblock-type 1 [Source:MGI Symbol;Acc:MGI:1914318]	-
ENSMUSG00000034120	67.1614	73.2172	70.4179	99.5443	Srsf2	11	116849901	116853094	-	2958	protein_coding	serine/arginine-rich splicing factor 2 [Source:MGI Symbol;Acc:MGI:98284]	-
ENSMUSG00000031897	55.9843	164.048	25.3641	49.259	Psmb10	8	105935735	105938444	-	1705	protein_coding	proteasome (prosome, macropain) subunit, beta type 10 [Source:MGI Symbol;Acc:MGI:1096380]	-
ENSMUSG00000015733	59.7544	118.192	48.338	81.3144	Capza2	6	17636234	17666972	+	5890	protein_coding	capping protein (actin filament) muscle Z-line, alpha 2 [Source:MGI Symbol;Acc:MGI:106222]	-
ENSMUSG00000018326	68.7795	80.9673	67.5489	76.4341	Ywhab	2	163994960	164018588	+	3382	protein_coding	tyrosine 3-monooxygenase/tryptophan 5-monooxygenase activation protein, beta polypeptide [Source:MGI Symbol;Acc:MGI:1891917]	-
ENSMUSG00000056076	53.5825	87.1757	45.0216	89.3263	Eif3b	5	140419328	140443360	+	3346	protein_coding	eukaryotic translation initiation factor 3, subunit B [Source:MGI Symbol;Acc:MGI:106478]	-
ENSMUSG00000022150	100.082	81.0007	62.088	70.2507	Dab2	15	6299788	6440712	+	7342	protein_coding	disabled 2, mitogen-responsive phosphoprotein [Source:MGI Symbol;Acc:MGI:109175]	-
ENSMUSG00000060216	87.7055	57.41	80.0728	59.5611	Arrb2	11	70432635	70440828	+	2845	protein_coding	arrestin, beta 2 [Source:MGI Symbol;Acc:MGI:99474]	-
ENSMUSG00000020733	64.3557	101.834	71.0383	59.1195	Slc9a3r1	11	115163341	115181181	+	1925	protein_coding	solute carrier family 9 (sodium/hydrogen exchanger), member 3 regulator 1 [Source:MGI Symbol;Acc:MGI:1349482]	-
ENSMUSG00000066026	105.363	47.8219	110.99	49.119	Dhrs3	4	144892827	144928209	+	2927	protein_coding	dehydrogenase/reductase (SDR family) member 3 [Source:MGI Symbol;Acc:MGI:1315215]	-
ENSMUSG00000031400	79.7386	60.2372	92.3342	69.3886	G6pdx	X	74409483	74429194	-	3080	protein_coding	glucose-6-phosphate dehydrogenase X-linked [Source:MGI Symbol;Acc:MGI:105979]	-
ENSMUSG00000022125	41.295	96.6304	40.2462	115.333	Cln5	14	103070216	103077628	+	2563	protein_coding	ceroid-lipofuscinosis, neuronal 5 [Source:MGI Symbol;Acc:MGI:2442253]	-
ENSMUSG00000062647	50.6795	82.5161	62.7811	67.8414	Rpl7a	2	26910764	26913318	+	1781	protein_coding	ribosomal protein L7A [Source:MGI Symbol;Acc:MGI:1353472]	-
ENSMUSG00000003072	65.939	75.8602	70.1382	68.6482	Atp5d	10	80138632	80145818	+	1928	protein_coding	ATP synthase, H+ transporting, mitochondrial F1 complex, delta subunit [Source:MGI Symbol;Acc:MGI:1913293]	-
ENSMUSG00000051391	58.5035	92.848	47.1929	88.7531	Ywhag	5	135908409	135934616	-	5500	protein_coding	tyrosine 3-monooxygenase/tryptophan 5-monooxygenase activation protein, gamma polypeptide [Source:MGI Symbol;Acc:MGI:108109]	-
ENSMUSG00000028234	63.0427	88.768	73.3345	65.0876	Rps20	4	3831334	3835665	-	4080	protein_coding	ribosomal protein S20 [Source:MGI Symbol;Acc:MGI:1914677]	-
ENSMUSG00000040952	60.2913	80.5256	72.2073	65.0425	Rps19	7	24884371	24889806	+	4685	protein_coding	ribosomal protein S19 [Source:MGI Symbol;Acc:MGI:1333780]	-
ENSMUSG00000082536	77.2763	93.9144	29.3729	36.0293	Gm13456	2	40555752	40557116	+	1365	processed_pseudogene	predicted gene 13456 [Source:MGI Symbol;Acc:MGI:3651389]	-
ENSMUSG00000033685	83.26	66.7852	87.0297	55.7497	Ucp2	7	100493337	100502020	+	6989	protein_coding	uncoupling protein 2 (mitochondrial, proton carrier) [Source:MGI Symbol;Acc:MGI:109354]	-
ENSMUSG00000026223	88.7557	72.3728	80.7791	62.7002	Itm2c	1	85894281	85908675	+	2491	protein_coding	integral membrane protein 2C [Source:MGI Symbol;Acc:MGI:1927594]	-
ENSMUSG00000027808	54.5439	105.854	55.464	94.9505	Serp1	3	58519817	58525892	-	4611	protein_coding	stress-associated endoplasmic reticulum protein 1 [Source:MGI Symbol;Acc:MGI:92638]	-
ENSMUSG00000024610	68.1016	94.8169	54.7829	78.2567	Cd74	18	60803848	60812652	+	1679	protein_coding	CD74 antigen (invariant polypeptide of major histocompatibility complex, class II antigen-associated) [Source:MGI Symbol;Acc:MGI:96534]	-
ENSMUSG00000028820	48.3727	81.9726	54.3724	114.176	Sfpq	4	127021324	127037013	+	4743	protein_coding	splicing factor proline/glutamine rich (polypyrimidine tract binding protein associated) [Source:MGI Symbol;Acc:MGI:1918764]	-
ENSMUSG00000045817	115.941	25.436	133.77	11.9746	Zfp36l2	17	84183931	84187947	-	3530	protein_coding	zinc finger protein 36, C3H type-like 2 [Source:MGI Symbol;Acc:MGI:107945]	zf-CCCH
ENSMUSG00000030057	48.2458	82.5833	45.3107	78.0252	Cnbp	6	87842615	87851106	-	3036	protein_coding	cellular nucleic acid binding protein [Source:MGI Symbol;Acc:MGI:88431]	-
ENSMUSG00000081684	55.3813	79.8195	67.5552	60.1584	Rps2-ps13	X	52898588	52899469	+	882	processed_pseudogene	ribosomal protein S2, pseudogene 13 [Source:MGI Symbol;Acc:MGI:3705640]	-
ENSMUSG00000024789	8.91734	159.399	7.59588	135.494	Jak2	19	29251828	29313080	+	5030	protein_coding	Janus kinase 2 [Source:MGI Symbol;Acc:MGI:96629]	-
ENSMUSG00000024248	72.2026	61.3936	86.1399	59.5245	Cox7a2l	17	83501918	83517330	-	1478	protein_coding	cytochrome c oxidase subunit 7A2 like [Source:MGI Symbol;Acc:MGI:106015]	-
ENSMUSG00000020611	34.7913	125.692	32.7704	98.2582	Gna13	11	109362831	109401369	+	6421	protein_coding	guanine nucleotide binding protein, alpha 13 [Source:MGI Symbol;Acc:MGI:95768]	-
ENSMUSG00000047676	61.7582	81.8378	66.9143	66.9269	Rpsa-ps10	3	150072658	150073542	-	885	processed_pseudogene	ribosomal protein SA, pseudogene 10 [Source:MGI Symbol;Acc:MGI:3704228]	-
ENSMUSG00000025613	50.1345	89.8005	44.0756	85.5179	Cct8	16	87483326	87495873	-	3088	protein_coding	chaperonin containing Tcp1, subunit 8 (theta) [Source:MGI Symbol;Acc:MGI:107183]	-
ENSMUSG00000058600	54.7669	77.3537	68.8161	64.0624	Rpl30	15	34440505	34443640	-	3020	protein_coding	ribosomal protein L30 [Source:MGI Symbol;Acc:MGI:98037]	-
ENSMUSG00000021957	63.2882	68.7508	73.2889	89.257	Tkt	14	30548359	30574720	+	7355	protein_coding	transketolase [Source:MGI Symbol;Acc:MGI:105992]	-
ENSMUSG00000030894	76.3195	60.536	78.1771	81.119	Tpp1	7	105744811	105752235	-	5164	protein_coding	tripeptidyl peptidase I [Source:MGI Symbol;Acc:MGI:1336194]	-
ENSMUSG00000062683	67.1598	72.1648	73.8839	64.8108	Atp5g2	15	102662864	102672352	-	1675	protein_coding	ATP synthase, H+ transporting, mitochondrial F0 complex, subunit C2 (subunit 9) [Source:MGI Symbol;Acc:MGI:1915192]	-
ENSMUSG00000021546	53.819	88.8865	53.8902	86.9512	Hnrnpk	13	58391142	58403343	-	6466	protein_coding	heterogeneous nuclear ribonucleoprotein K [Source:MGI Symbol;Acc:MGI:99894]	-
ENSMUSG00000078453	26.5549	130.947	30.1916	102.801	Abracl	10	18011260	18023288	-	1056	protein_coding	ABRA C-terminal like [Source:MGI Symbol;Acc:MGI:1920362]	-
ENSMUSG00000018770	61.3555	74.7557	65.5509	65.7504	Atp5g3	2	73908447	73911326	-	2181	protein_coding	ATP synthase, H+ transporting, mitochondrial F0 complex, subunit C3 (subunit 9) [Source:MGI Symbol;Acc:MGI:2442035]	-
ENSMUSG00000044701	0.508616	269.9	0.566992	65.8291	Il27	7	126589010	126594941	-	1021	protein_coding	interleukin 27 [Source:MGI Symbol;Acc:MGI:2384409]	-
ENSMUSG00000106037	58.9086	83.3954	69.7132	73.3654	Gm4332	3	119709516	119709861	+	346	processed_pseudogene	predicted gene 4332 [Source:MGI Symbol;Acc:MGI:3782515]	-
ENSMUSG00000032122	129.844	39.8209	93.2216	38.724	Slc37a2	9	37227585	37255738	-	6643	protein_coding	solute carrier family 37 (glycerol-3-phosphate transporter), member 2 [Source:MGI Symbol;Acc:MGI:1929693]	-
ENSMUSG00000054808	62.0251	67.329	62.6178	85.1766	Actn4	7	28893248	28962340	-	6127	protein_coding	actinin alpha 4 [Source:MGI Symbol;Acc:MGI:1890773]	-
ENSMUSG00000095597	59.4778	74.7409	64.1903	66.237	Gm6472	X	152909505	152910155	-	651	transcribed_processed_pseudogene	predicted pseudogene 6472 [Source:MGI Symbol;Acc:MGI:3648396]	-
ENSMUSG00000007850	66.9788	62.2	72.1797	86.2391	Hnrnph1	11	50376990	50386528	+	5842	protein_coding	heterogeneous nuclear ribonucleoprotein H1 [Source:MGI Symbol;Acc:MGI:1891925]	-
ENSMUSG00000005514	62.0386	70.6911	48.7361	77.7037	Por	5	135670033	135735326	+	4021	protein_coding	P450 (cytochrome) oxidoreductase [Source:MGI Symbol;Acc:MGI:97744]	-
ENSMUSG00000058655	74.4571	57.3828	87.1208	71.468	Eif4b	15	102073773	102097173	+	4468	protein_coding	eukaryotic translation initiation factor 4B [Source:MGI Symbol;Acc:MGI:95304]	-
ENSMUSG00000034484	83.2782	110.631	55.2998	43.3359	Snx2	18	53176316	53220865	+	2702	protein_coding	sorting nexin 2 [Source:MGI Symbol;Acc:MGI:1915054]	-
ENSMUSG00000045382	97.6194	8.11695	141.641	9.85052	Cxcr4	1	128588199	128592293	-	1808	protein_coding	chemokine (C-X-C motif) receptor 4 [Source:MGI Symbol;Acc:MGI:109563]	-
ENSMUSG00000038014	71.9183	61.9968	76.1449	75.9839	Fam120a	13	48879219	48968017	-	5105	protein_coding	family with sequence similarity 120, member A [Source:MGI Symbol;Acc:MGI:2446163]	-
ENSMUSG00000046223	5.45688	160.365	3.87522	86.7336	Plaur	7	24462484	24475968	+	2617	protein_coding	plasminogen activator, urokinase receptor [Source:MGI Symbol;Acc:MGI:97612]	-
ENSMUSG00000001729	61.657	68.1321	63.6053	64.4501	Akt1	12	112653821	112674884	-	4098	protein_coding	thymoma viral proto-oncogene 1 [Source:MGI Symbol;Acc:MGI:87986]	-
ENSMUSG00000075700	60.9448	99.9554	52.1291	63.6726	Selenot	3	58576636	58593133	+	3436	protein_coding	selenoprotein T [Source:MGI Symbol;Acc:MGI:1916477]	-
ENSMUSG00000020402	51.3103	94.0232	50.4592	67.6659	Vdac1	11	52360860	52389397	+	2620	protein_coding	voltage-dependent anion channel 1 [Source:MGI Symbol;Acc:MGI:106919]	-
ENSMUSG00000027195	49.0009	86.8692	39.4163	96.4499	Hsd17b12	2	94032689	94157964	-	2407	protein_coding	hydroxysteroid (17-beta) dehydrogenase 12 [Source:MGI Symbol;Acc:MGI:1926967]	-
ENSMUSG00000028618	83.7448	56.1378	79.7769	57.6171	Tmem59	4	107178399	107200996	+	2056	protein_coding	transmembrane protein 59 [Source:MGI Symbol;Acc:MGI:1929278]	-
ENSMUSG00000024359	42.592	83.5418	36.1805	75.8283	Hspa9	18	34937414	34954357	-	4310	protein_coding	heat shock protein 9 [Source:MGI Symbol;Acc:MGI:96245]	-
ENSMUSG00000086922	47.9023	93.5414	42.7249	68.0198	Gm13835	6	31141979	31142663	-	685	processed_pseudogene	predicted gene 13835 [Source:MGI Symbol;Acc:MGI:3650921]	-
ENSMUSG00000010376	58.4003	70.5817	64.5261	61.4461	Nedd8	14	55662263	55672124	-	1261	protein_coding	neural precursor cell expressed, developmentally down-regulated gene 8 [Source:MGI Symbol;Acc:MGI:97301]	-
ENSMUSG00000028048	69.8712	67.768	54.67	57.8864	Gba	3	89202928	89208966	+	2559	protein_coding	glucosidase, beta, acid [Source:MGI Symbol;Acc:MGI:95665]	-
ENSMUSG00000028646	69.167	81.6145	72.4465	61.6897	Rragc	4	123917446	123936997	+	3341	protein_coding	Ras-related GTP binding C [Source:MGI Symbol;Acc:MGI:1858751]	-
ENSMUSG00000073489	60.0086	240.107	1.05367	4.43064	Ifi204	1	173747293	173766943	-	3561	protein_coding	interferon activated gene 204 [Source:MGI Symbol;Acc:MGI:96429]	-
ENSMUSG00000024672	70.3202	72.8288	43.5747	46.7659	Ms4a7	19	11321039	11336146	-	4453	protein_coding	membrane-spanning 4-domains, subfamily A, member 7 [Source:MGI Symbol;Acc:MGI:1918846]	-
ENSMUSG00000002102	56.1476	72.6252	57.3232	70.8663	Psmc3	2	91054009	91066369	+	2607	protein_coding	proteasome (prosome, macropain) 26S subunit, ATPase 3 [Source:MGI Symbol;Acc:MGI:1098754]	-
ENSMUSG00000024858	79.2911	52.3853	83.2671	54.7724	Grk2	19	4286001	4306222	-	4476	protein_coding	G protein-coupled receptor kinase 2 [Source:MGI Symbol;Acc:MGI:87940]	-
ENSMUSG00000091498	53.0115	84.1818	64.7119	62.0307	Mpc1-ps	12	110858565	110858894	-	330	processed_pseudogene	mitochondrial pyruvate carrier 1, pseudogene [Source:MGI Symbol;Acc:MGI:3781628]	-
ENSMUSG00000022148	50.6071	86.9783	47.2022	101.028	Fyb	15	6522853	6663313	+	5384	protein_coding	FYN binding protein [Source:MGI Symbol;Acc:MGI:1346327]	-
ENSMUSG00000031231	59.9661	65.5844	68.808	61.9075	Cox7b	X	106015700	106022450	+	1214	protein_coding	cytochrome c oxidase subunit 7B [Source:MGI Symbol;Acc:MGI:1913392]	-
ENSMUSG00000030104	79.2414	63.4343	69.7678	70.0744	Edem1	6	108828641	108859356	+	6453	protein_coding	ER degradation enhancer, mannosidase alpha-like 1 [Source:MGI Symbol;Acc:MGI:2180139]	-
ENSMUSG00000028459	91.6964	49.4573	40.5255	24.5107	Cd72	4	43446462	43454628	-	3422	protein_coding	CD72 antigen [Source:MGI Symbol;Acc:MGI:88345]	-
ENSMUSG00000013846	12.4405	98.0895	14.709	155.258	St3gal1	15	67102875	67176830	-	6851	protein_coding	ST3 beta-galactoside alpha-2,3-sialyltransferase 1 [Source:MGI Symbol;Acc:MGI:98304]	-
ENSMUSG00000031311	63.0129	88.981	59.7399	62.5991	Nono	X	101429318	101448591	+	4375	protein_coding	non-POU-domain-containing, octamer binding protein [Source:MGI Symbol;Acc:MGI:1855692]	-
ENSMUSG00000009549	60.2677	66.7655	65.0038	51.6368	Srp14	2	118475850	118479711	-	1195	protein_coding	signal recognition particle 14 [Source:MGI Symbol;Acc:MGI:107169]	-
ENSMUSG00000002658	44.6105	109.211	40.2341	68.1751	Gtf2f1	17	57003405	57011288	-	1717	protein_coding	general transcription factor IIF, polypeptide 1 [Source:MGI Symbol;Acc:MGI:1923848]	-
ENSMUSG00000002147	74.18	63.2767	68.3403	63.5162	Stat6	10	127642986	127660957	+	4402	protein_coding	signal transducer and activator of transcription 6 [Source:MGI Symbol;Acc:MGI:103034]	STAT
ENSMUSG00000071713	37.1703	100.988	33.7329	111.92	Csf2rb	15	78325752	78353847	+	7277	protein_coding	colony stimulating factor 2 receptor, beta, low-affinity (granulocyte-macrophage) [Source:MGI Symbol;Acc:MGI:1339759]	-
ENSMUSG00000013698	58.3973	66.2542	59.2298	73.8324	Pea15a	1	172196728	172206804	-	3861	protein_coding	phosphoprotein enriched in astrocytes 15A [Source:MGI Symbol;Acc:MGI:104799]	-
ENSMUSG00000025950	81.3919	29.673	105.424	47.0705	Idh1	1	65158616	65186500	-	2771	protein_coding	isocitrate dehydrogenase 1 (NADP+), soluble [Source:MGI Symbol;Acc:MGI:96413]	-
ENSMUSG00000028645	7.96126	151.786	7.25901	136.132	Slc2a1	4	119108711	119137983	+	3506	protein_coding	solute carrier family 2 (facilitated glucose transporter), member 1 [Source:MGI Symbol;Acc:MGI:95755]	-
ENSMUSG00000078193	58.4938	69.4872	69.5738	57.874	Gm2000	1	156366040	156366484	+	445	protein_coding	predicted gene 2000 [Source:MGI Symbol;Acc:MGI:3780170]	-
ENSMUSG00000002307	27.687	240.938	11.4042	13.8371	Daxx	17	33909414	33915590	+	3151	protein_coding	Fas death domain-associated protein [Source:MGI Symbol;Acc:MGI:1197015]	-
ENSMUSG00000023186	77.1551	80.8559	62.1994	57.7589	Vwa5a	9	38718268	38743337	+	4899	protein_coding	von Willebrand factor A domain containing 5A [Source:MGI Symbol;Acc:MGI:1915026]	-
ENSMUSG00000016534	75.5643	69.1628	66.4859	71.2457	Lamp2	X	38401357	38456454	-	9552	protein_coding	lysosomal-associated membrane protein 2 [Source:MGI Symbol;Acc:MGI:96748]	-
ENSMUSG00000028923	65.7929	67.0511	68.2569	58.3435	Necap2	4	141066512	141078357	-	3095	protein_coding	NECAP endocytosis associated 2 [Source:MGI Symbol;Acc:MGI:1913397]	-
ENSMUSG00000020440	53.2027	84.2394	56.4069	58.98	Arf5	6	28423560	28426602	+	1907	protein_coding	ADP-ribosylation factor 5 [Source:MGI Symbol;Acc:MGI:99434]	-
ENSMUSG00000028788	57.1929	68.8138	66.061	67.6018	Ptp4a2	4	129811219	129850003	+	4377	protein_coding	protein tyrosine phosphatase 4a2 [Source:MGI Symbol;Acc:MGI:1277117]	-
ENSMUSG00000004849	54.7825	72.4096	47.9245	52.6676	Ap1s1	5	137034993	137046135	-	2198	protein_coding	adaptor protein complex AP-1, sigma 1 [Source:MGI Symbol;Acc:MGI:1098244]	-
ENSMUSG00000020437	37.3265	85.8219	38.5421	92.5468	Myo1g	11	6506548	6520965	-	6957	protein_coding	myosin IG [Source:MGI Symbol;Acc:MGI:1927091]	-
ENSMUSG00000021248	69.3971	66.0959	53.9319	62.632	Tmed10	12	85340614	85374847	-	5811	protein_coding	transmembrane p24 trafficking protein 10 [Source:MGI Symbol;Acc:MGI:1915831]	-
ENSMUSG00000050912	48.1777	76.9743	49.7777	95.2681	Tmem123	9	7764041	7794333	+	3109	protein_coding	transmembrane protein 123 [Source:MGI Symbol;Acc:MGI:1919179]	-
ENSMUSG00000031701	36.318	121.808	32.0133	77.3149	Dnaja2	8	85537633	85555344	-	2975	protein_coding	DnaJ heat shock protein family (Hsp40) member A2 [Source:MGI Symbol;Acc:MGI:1931882]	-
ENSMUSG00000019877	62.2211	71.1036	55.4752	81.3539	Serinc1	10	57515774	57532530	-	5150	protein_coding	serine incorporator 1 [Source:MGI Symbol;Acc:MGI:1926228]	-
ENSMUSG00000001020	51.2961	67.1763	50.7748	37.6457	S100a4	3	90603771	90606045	+	584	protein_coding	S100 calcium binding protein A4 [Source:MGI Symbol;Acc:MGI:1330282]	-
ENSMUSG00000030678	66.897	42.0477	86.8002	59.6335	Maz	7	127022130	127027037	-	2976	protein_coding	MYC-associated zinc finger protein (purine-binding transcription factor) [Source:MGI Symbol;Acc:MGI:1338823]	zf-C2H2
ENSMUSG00000024927	30.2691	105.73	31.3723	89.8243	Rela	19	5637483	5648130	+	3072	protein_coding	v-rel reticuloendotheliosis viral oncogene homolog A (avian) [Source:MGI Symbol;Acc:MGI:103290]	RHD
ENSMUSG00000022216	55.4794	105.996	32.1756	44.159	Psme1	14	55578123	55581529	+	2209	protein_coding	proteasome (prosome, macropain) activator subunit 1 (PA28 alpha) [Source:MGI Symbol;Acc:MGI:1096367]	-
ENSMUSG00000078126	48.8228	71.3721	60.2446	72.5572	Rpl23a-ps3	14	34170655	34171122	+	468	processed_pseudogene	ribosomal protein L23A, pseudogene 3 [Source:MGI Symbol;Acc:MGI:3781353]	-
ENSMUSG00000027078	62.7982	132.841	14.2437	19.5856	Ube2l6	2	84798828	84810335	+	1996	protein_coding	ubiquitin-conjugating enzyme E2L 6 [Source:MGI Symbol;Acc:MGI:1914500]	-
ENSMUSG00000024740	58.7389	60.9221	56.8317	84.3922	Ddb1	19	10605327	10629819	+	6409	protein_coding	damage specific DNA binding protein 1 [Source:MGI Symbol;Acc:MGI:1202384]	-
ENSMUSG00000024393	49.758	70.1863	51.6785	93.8825	Prrc2a	17	35149076	35164897	-	7631	protein_coding	proline-rich coiled-coil 2A [Source:MGI Symbol;Acc:MGI:1915467]	-
ENSMUSG00000029063	41.7849	73.4332	42.2691	94.8641	Nadk	4	155562378	155591001	+	3747	protein_coding	NAD kinase [Source:MGI Symbol;Acc:MGI:2183149]	-
ENSMUSG00000038462	50.2914	75.3388	59.0523	58.3659	Uqcrfs1	13	30540308	30545362	-	1363	protein_coding	ubiquinol-cytochrome c reductase, Rieske iron-sulfur polypeptide 1 [Source:MGI Symbol;Acc:MGI:1913944]	-
ENSMUSG00000018899	12.269	205.314	6.33082	56.1959	Irf1	11	53770014	53778374	+	3976	protein_coding	interferon regulatory factor 1 [Source:MGI Symbol;Acc:MGI:96590]	IRF
ENSMUSG00000034807	62.4662	58.6739	62.9492	88.9918	Colgalt1	8	71610998	71624911	+	4326	protein_coding	collagen beta(1-O)galactosyltransferase 1 [Source:MGI Symbol;Acc:MGI:1924348]	-
ENSMUSG00000025854	20.9511	79.6048	27.9998	153.978	Fam20c	5	138754514	138810077	+	6590	protein_coding	family with sequence similarity 20, member C [Source:MGI Symbol;Acc:MGI:2136853]	-
ENSMUSG00000020250	20.1488	94.1948	23.008	111.355	Txnrd1	10	82833951	82897712	+	7086	protein_coding	thioredoxin reductase 1 [Source:MGI Symbol;Acc:MGI:1354175]	-
ENSMUSG00000044080	63.6026	56.8266	70.5627	56.9685	S100a1	3	90511034	90514392	-	694	protein_coding	S100 calcium binding protein A1 [Source:MGI Symbol;Acc:MGI:1338917]	-
ENSMUSG00000022769	87.3794	54.2858	72.0043	53.7905	Sdf2l1	16	17130138	17132383	-	1108	protein_coding	stromal cell-derived factor 2-like 1 [Source:MGI Symbol;Acc:MGI:2149842]	-
ENSMUSG00000030341	64.624	100.245	57.4868	46.59	Tnfrsf1a	6	125349362	125362484	+	2591	protein_coding	tumor necrosis factor receptor superfamily, member 1a [Source:MGI Symbol;Acc:MGI:1314884]	-
ENSMUSG00000022565	39.3977	73.2253	34.3266	101.747	Plec	15	76170974	76232574	-	18113	protein_coding	plectin [Source:MGI Symbol;Acc:MGI:1277961]	-
ENSMUSG00000046229	60.7894	64.7117	69.1015	50.9841	Scand1	2	156311846	156312747	-	803	protein_coding	SCAN domain-containing 1 [Source:MGI Symbol;Acc:MGI:1343132]	-
ENSMUSG00000090272	54.7532	187.011	9.29634	38.9458	Mndal	1	173849126	173880881	-	3591	protein_coding	myeloid nuclear differentiation antigen like [Source:MGI Symbol;Acc:MGI:3780953]	-
ENSMUSG00000018927	69.3239	43.2508	88.8325	80.4453	Ccl6	11	83587882	83593087	-	1795	protein_coding	chemokine (C-C motif) ligand 6 [Source:MGI Symbol;Acc:MGI:98263]	-
ENSMUSG00000022636	48.1713	79.5321	42.7549	96.9689	Alcam	16	52248996	52454074	-	7121	protein_coding	activated leukocyte cell adhesion molecule [Source:MGI Symbol;Acc:MGI:1313266]	-
ENSMUSG00000036275	61.6822	76.119	57.9796	63.3279	9530068E07Rik	11	52396428	52408728	+	3296	protein_coding	RIKEN cDNA 9530068E07 gene [Source:MGI Symbol;Acc:MGI:2654705]	-
ENSMUSG00000044350	20.7615	135.703	20.8405	103.954	Lacc1	14	77024200	77036904	-	3644	protein_coding	laccase domain containing 1 [Source:MGI Symbol;Acc:MGI:2445077]	-
ENSMUSG00000038366	58.7257	63.406	49.4803	50.6885	Lasp1	11	97799000	97838764	+	6495	protein_coding	LIM and SH3 protein 1 [Source:MGI Symbol;Acc:MGI:109656]	-
ENSMUSG00000029048	56.0555	62.2368	54.6182	64.5092	Rer1	4	155074110	155086382	-	1814	protein_coding	retention in endoplasmic reticulum sorting receptor 1 [Source:MGI Symbol;Acc:MGI:1915080]	-
ENSMUSG00000032330	52.0191	69.2783	62.8457	61.4915	Cox7a2	9	79755361	79759878	-	944	protein_coding	cytochrome c oxidase subunit 7A2 [Source:MGI Symbol;Acc:MGI:1316715]	-
ENSMUSG00000006390	55.7563	49.498	53.4444	85.9765	Elovl1	4	118428093	118432953	+	2726	protein_coding	elongation of very long chain fatty acids (FEN1/Elo2, SUR4/Elo3, yeast)-like 1 [Source:MGI Symbol;Acc:MGI:1858959]	-
ENSMUSG00000028851	49.4471	67.9705	52.9923	58.938	Nudc	4	133532542	133545996	-	1425	protein_coding	nudC nuclear distribution protein [Source:MGI Symbol;Acc:MGI:106014]	-
ENSMUSG00000041028	50.6369	88.699	47.1798	55.4442	Ghitm	14	37120092	37135272	-	3756	protein_coding	growth hormone inducible transmembrane protein [Source:MGI Symbol;Acc:MGI:1913342]	-
ENSMUSG00000021520	53.8711	72.6269	56.8325	56.8165	Uqcrb	13	66900617	66905378	-	876	protein_coding	ubiquinol-cytochrome c reductase binding protein [Source:MGI Symbol;Acc:MGI:1914780]	-
ENSMUSG00000021929	17.7987	125.105	14.8359	101.753	Kpna3	14	61365211	61439874	-	4298	protein_coding	karyopherin (importin) alpha 3 [Source:MGI Symbol;Acc:MGI:1100863]	-
ENSMUSG00000013593	57.3488	65.7532	60.0487	59.9693	Ndufs2	1	171234853	171251388	-	2313	protein_coding	NADH:ubiquinone oxidoreductase core subunit S2 [Source:MGI Symbol;Acc:MGI:2385112]	-
ENSMUSG00000015932	52.6158	65.9568	52.5751	62.3949	Dstn	2	143915320	143943324	+	1911	protein_coding	destrin [Source:MGI Symbol;Acc:MGI:1929270]	-
ENSMUSG00000020189	75.1864	55.3903	69.0524	56.1558	Osbpl8	10	111164752	111297249	+	9600	protein_coding	oxysterol binding protein-like 8 [Source:MGI Symbol;Acc:MGI:2443807]	-
ENSMUSG00000026177	37.5719	57.7634	45.5434	71.805	Slc11a1	1	74375195	74386062	+	3705	protein_coding	solute carrier family 11 (proton-coupled divalent metal ion transporters), member 1 [Source:MGI Symbol;Acc:MGI:1345275]	-
ENSMUSG00000009079	48.6319	73.8536	47.8141	68.0945	Ewsr1	11	5069689	5099266	-	5907	protein_coding	Ewing sarcoma breakpoint region 1 [Source:MGI Symbol;Acc:MGI:99960]	-
ENSMUSG00000024474	49.6276	68.314	49.0081	69.9183	Ik	18	36744656	36757639	+	3629	protein_coding	IK cytokine [Source:MGI Symbol;Acc:MGI:1345142]	-
ENSMUSG00000070372	59.1522	71.7233	57.1203	70.7038	Capza1	3	104822779	104864505	-	3781	protein_coding	capping protein (actin filament) muscle Z-line, alpha 1 [Source:MGI Symbol;Acc:MGI:106227]	-
ENSMUSG00000016496	6.81021	279.617	3.84772	24.8712	Cd274	19	29367455	29388095	+	3622	protein_coding	CD274 antigen [Source:MGI Symbol;Acc:MGI:1926446]	-
ENSMUSG00000031555	66.8997	65.1383	63.0247	77.0062	Adam9	8	24949611	25016927	-	4115	protein_coding	a disintegrin and metallopeptidase domain 9 (meltrin gamma) [Source:MGI Symbol;Acc:MGI:105376]	-
ENSMUSG00000026385	56.5584	62.0671	63.8245	58.9064	Dbi	1	120113280	120121078	-	1422	protein_coding	diazepam binding inhibitor [Source:MGI Symbol;Acc:MGI:94865]	-
ENSMUSG00000007815	58.0345	67.2218	59.3753	69.7774	Rhoa	9	108306129	108337934	+	7494	protein_coding	ras homolog family member A [Source:MGI Symbol;Acc:MGI:1096342]	-
ENSMUSG00000020009	62.1305	60.8255	64.8793	79.545	Ifngr1	10	19591949	19610229	+	2847	protein_coding	interferon gamma receptor 1 [Source:MGI Symbol;Acc:MGI:107655]	-
ENSMUSG00000027698	88.5822	40.8356	80.7832	47.5429	Nceh1	3	27182965	27284608	+	5253	protein_coding	neutral cholesterol ester hydrolase 1 [Source:MGI Symbol;Acc:MGI:2443191]	-
ENSMUSG00000006498	43.8978	71.7594	45.6994	83.5811	Ptbp1	10	79854427	79864771	+	4740	protein_coding	polypyrimidine tract binding protein 1 [Source:MGI Symbol;Acc:MGI:97791]	-
ENSMUSG00000063870	47.5123	59.8206	52.4614	94.2196	Chd4	6	125095981	125130591	+	8019	protein_coding	chromodomain helicase DNA binding protein 4 [Source:MGI Symbol;Acc:MGI:1344380]	-
ENSMUSG00000066152	20.8977	113.078	21.0294	98.1084	Slc31a2	4	62262562	62298411	+	2033	protein_coding	solute carrier family 31, member 2 [Source:MGI Symbol;Acc:MGI:1333844]	-
ENSMUSG00000090862	48.075	69.5133	52.3468	52.9324	Rps13	7	116331505	116334195	-	2691	protein_coding	ribosomal protein S13 [Source:MGI Symbol;Acc:MGI:1915302]	-
ENSMUSG00000001056	39.8195	73.8047	41.5904	64.3879	Nhp2	11	51619735	51623714	+	1146	protein_coding	NHP2 ribonucleoprotein [Source:MGI Symbol;Acc:MGI:1098547]	-
ENSMUSG00000044583	75.4949	72.7336	70.0945	55.1711	Tlr7	X	167304929	167330558	-	4082	protein_coding	toll-like receptor 7 [Source:MGI Symbol;Acc:MGI:2176882]	-
ENSMUSG00000036835	55.9262	52.1686	68.4925	59.3223	Psenen	7	30561863	30563627	-	1275	protein_coding	presenilin enhancer gamma secretase subunit [Source:MGI Symbol;Acc:MGI:1913590]	-
ENSMUSG00000026956	58.3029	56.8149	62.9369	48.7217	Uap1l1	2	25359889	25365682	-	4071	protein_coding	UDP-N-acteylglucosamine pyrophosphorylase 1-like 1 [Source:MGI Symbol;Acc:MGI:2443318]	-
ENSMUSG00000032637	52.2948	60.0033	54.4895	81.0003	Atxn2l	7	126491708	126503437	-	4782	protein_coding	ataxin 2-like [Source:MGI Symbol;Acc:MGI:2446242]	-
ENSMUSG00000030595	13.6767	122.55	13.7699	84.8872	Nfkbib	7	28758251	28767512	-	2169	protein_coding	nuclear factor of kappa light polypeptide gene enhancer in B cells inhibitor, beta [Source:MGI Symbol;Acc:MGI:104752]	-
ENSMUSG00000000489	10.6081	91.8286	6.44096	90.8957	Pdgfb	15	79995874	80014977	-	4161	protein_coding	platelet derived growth factor, B polypeptide [Source:MGI Symbol;Acc:MGI:97528]	-
ENSMUSG00000091478	53.5406	55.7225	40.4817	49.8956	Gm10039	11	100361716	100362126	-	411	processed_pseudogene	predicted pseudogene 10039 [Source:MGI Symbol;Acc:MGI:3704382]	-
ENSMUSG00000024758	57.7384	59.6135	56.2231	62.9513	Rtn3	19	7425901	7483281	-	5022	protein_coding	reticulon 3 [Source:MGI Symbol;Acc:MGI:1339970]	-
ENSMUSG00000002812	54.8964	68.289	54.0506	69.9543	Flii	11	60714123	60727263	-	5039	protein_coding	flightless I actin binding protein [Source:MGI Symbol;Acc:MGI:1342286]	-
ENSMUSG00000018362	53.762	44.4905	61.8668	100.779	Kpna2	11	106988629	106999541	-	2873	protein_coding	karyopherin (importin) alpha 2 [Source:MGI Symbol;Acc:MGI:103561]	-
ENSMUSG00000025980	40.5639	65.3574	39.6271	73.0043	Hspd1	1	55077835	55088243	-	2642	protein_coding	heat shock protein 1 (chaperonin) [Source:MGI Symbol;Acc:MGI:96242]	-
ENSMUSG00000027187	57.5837	40.6906	79.42	54.7953	Cat	2	103453849	103485160	-	2613	protein_coding	catalase [Source:MGI Symbol;Acc:MGI:88271]	-
ENSMUSG00000034566	52.262	57.6493	62.3316	53.4446	Atp5h	11	115415689	115419962	-	1465	protein_coding	ATP synthase, H+ transporting, mitochondrial F0 complex, subunit D [Source:MGI Symbol;Acc:MGI:1918929]	-
ENSMUSG00000067288	48.3914	64.041	61.6653	44.6663	Rps28	17	33819027	33824562	-	1719	protein_coding	ribosomal protein S28 [Source:MGI Symbol;Acc:MGI:1859516]	-
ENSMUSG00000025823	72.1907	50.7134	60.7471	68.2622	Pdia4	6	47796141	47813430	-	2399	protein_coding	protein disulfide isomerase associated 4 [Source:MGI Symbol;Acc:MGI:104864]	-
ENSMUSG00000020806	11.7364	124.994	10.4388	103.561	Rhbdf2	11	116598165	116627019	-	5293	protein_coding	rhomboid 5 homolog 2 [Source:MGI Symbol;Acc:MGI:2442473]	-
ENSMUSG00000020321	68.5698	50.6103	73.5362	56.8126	Mdh1	11	21556692	21572367	-	2662	protein_coding	malate dehydrogenase 1, NAD (soluble) [Source:MGI Symbol;Acc:MGI:97051]	-
ENSMUSG00000032959	50.7768	69.3742	57.3732	45.5601	Pebp1	5	117282654	117287625	-	1768	protein_coding	phosphatidylethanolamine binding protein 1 [Source:MGI Symbol;Acc:MGI:1344408]	-
ENSMUSG00000035203	61.8859	53.388	68.9535	47.9294	Epn1	7	5080235	5098178	+	2810	protein_coding	epsin 1 [Source:MGI Symbol;Acc:MGI:1333763]	-
ENSMUSG00000081094	48.2173	65.1916	52.4226	56.5186	Rpl19-ps11	8	19492936	19493526	+	591	processed_pseudogene	ribosomal protein L19, pseudogene 11 [Source:MGI Symbol;Acc:MGI:3642193]	-
ENSMUSG00000054717	43.6962	57.652	62.3158	91.4206	Hmgb2	8	57511907	57515999	+	3003	protein_coding	high mobility group box 2 [Source:MGI Symbol;Acc:MGI:96157]	HMG
ENSMUSG00000031167	47.855	73.2369	49.5125	58.3188	Rbm3	X	8138975	8145880	-	4698	protein_coding	RNA binding motif (RNP1, RRM) protein 3 [Source:MGI Symbol;Acc:MGI:1099460]	-
ENSMUSG00000023947	3.05907	122.09	2.76018	98.8965	Nfkbie	17	45555703	45563169	+	3045	protein_coding	nuclear factor of kappa light polypeptide gene enhancer in B cells inhibitor, epsilon [Source:MGI Symbol;Acc:MGI:1194908]	-
ENSMUSG00000020484	63.8429	54.1305	64.4805	62.8076	Xbp1	11	5520659	5525893	+	3248	protein_coding	X-box binding protein 1 [Source:MGI Symbol;Acc:MGI:98970]	TF_bZIP
ENSMUSG00000068882	47.0012	65.9897	45.9883	67.8437	Ssb	2	69861562	69871846	+	2160	protein_coding	Sjogren syndrome antigen B [Source:MGI Symbol;Acc:MGI:98423]	-
ENSMUSG00000087260	50.1894	61.7751	54.5476	49.6146	Lamtor5	3	107278858	107284082	+	884	protein_coding	late endosomal/lysosomal adaptor, MAPK and MTOR activator 5 [Source:MGI Symbol;Acc:MGI:1915826]	-
ENSMUSG00000031266	65.091	68.4979	57.2758	46.1164	Gla	X	134588149	134601125	-	3265	protein_coding	galactosidase, alpha [Source:MGI Symbol;Acc:MGI:1347344]	-
ENSMUSG00000068749	50.1951	84.963	43.9039	50.7394	Psma5	3	108256926	108279974	+	1321	protein_coding	proteasome (prosome, macropain) subunit, alpha type 5 [Source:MGI Symbol;Acc:MGI:1347009]	-
ENSMUSG00000028936	51.1202	62.3711	56.1096	51.4198	Rpl22	4	152325742	152334071	+	2911	protein_coding	ribosomal protein L22 [Source:MGI Symbol;Acc:MGI:99262]	-
ENSMUSG00000091649	41.8584	203.798	2.40845	2.21573	Phf11b	14	59320964	59341351	-	1184	protein_coding	PHD finger protein 11B [Source:MGI Symbol;Acc:MGI:3645789]	-
ENSMUSG00000033467	50.0843	70.3183	45.6349	64.8041	Crlf2	5	109554709	109558993	-	1495	protein_coding	cytokine receptor-like factor 2 [Source:MGI Symbol;Acc:MGI:1889506]	-
ENSMUSG00000024053	49.0997	68.6585	39.2982	86.1824	Emilin2	17	71252172	71311978	-	5505	protein_coding	elastin microfibril interfacer 2 [Source:MGI Symbol;Acc:MGI:2389136]	-
ENSMUSG00000021577	60.5778	56.0775	65.5328	54.735	Sdha	13	74322254	74350280	-	4126	protein_coding	succinate dehydrogenase complex, subunit A, flavoprotein (Fp) [Source:MGI Symbol;Acc:MGI:1914195]	-
ENSMUSG00000017677	51.1791	97.6092	50.5284	69.6178	Wsb1	11	79239372	79254671	-	3987	protein_coding	WD repeat and SOCS box-containing 1 [Source:MGI Symbol;Acc:MGI:1926139]	-
ENSMUSG00000033355	78.0102	140.391	0.0603679	0.780261	Rtp4	16	23520291	23614222	+	2131	protein_coding	receptor transporter protein 4 [Source:MGI Symbol;Acc:MGI:1915025]	-
ENSMUSG00000026421	57.0801	79.2336	61.5926	56.5768	Csrp1	1	135720061	135752232	+	1956	protein_coding	cysteine and glycine-rich protein 1 [Source:MGI Symbol;Acc:MGI:88549]	-
ENSMUSG00000035212	68.999	47.5685	73.8901	51.5699	Leprot	4	101647718	101659364	+	1898	protein_coding	leptin receptor overlapping transcript [Source:MGI Symbol;Acc:MGI:2687005]	-
ENSMUSG00000042043	44.9022	64.1753	50.3103	54.6728	Tbca	13	94788910	94842922	+	811	protein_coding	tubulin cofactor A [Source:MGI Symbol;Acc:MGI:107549]	-
ENSMUSG00000047735	55.2117	146.177	15.001	39.0603	Samd9l	6	3372257	3399572	-	5427	protein_coding	sterile alpha motif domain containing 9-like [Source:MGI Symbol;Acc:MGI:1343184]	-
ENSMUSG00000031633	54.3049	62.4042	53.8249	49.104	Slc25a4	8	46206797	46211284	-	2353	protein_coding	solute carrier family 25 (mitochondrial carrier, adenine nucleotide translocator), member 4 [Source:MGI Symbol;Acc:MGI:1353495]	-
ENSMUSG00000025314	24.3343	87.7519	21.0325	133.226	Ptprj	2	90429754	90580647	-	8352	protein_coding	protein tyrosine phosphatase, receptor type, J [Source:MGI Symbol;Acc:MGI:104574]	-
ENSMUSG00000020803	49.5175	66.6924	48.0634	47.5267	Txndc17	11	72207547	72210015	+	1324	protein_coding	thioredoxin domain containing 17 [Source:MGI Symbol;Acc:MGI:1289248]	-
ENSMUSG00000040128	27.2972	107.679	34.2539	81.9595	Pnrc1	4	33245423	33290163	-	2095	protein_coding	proline-rich nuclear receptor coactivator 1 [Source:MGI Symbol;Acc:MGI:1917838]	-
ENSMUSG00000024164	8.89181	116.559	7.21221	125.793	C3	17	57203970	57228136	-	5143	protein_coding	complement component 3 [Source:MGI Symbol;Acc:MGI:88227]	-
ENSMUSG00000001248	16.6896	101.537	17.4668	114.531	Gramd1a	7	31130127	31155896	-	5239	protein_coding	GRAM domain containing 1A [Source:MGI Symbol;Acc:MGI:105490]	-
ENSMUSG00000028041	65.8786	58.9783	51.8345	53.4853	Adam15	3	89338542	89349996	-	6145	protein_coding	a disintegrin and metallopeptidase domain 15 (metargidin) [Source:MGI Symbol;Acc:MGI:1333882]	-
ENSMUSG00000078771	74.3507	67.3631	54.5398	31.9308	Evi2a	11	79526560	79530609	-	2297	protein_coding	ecotropic viral integration site 2a [Source:MGI Symbol;Acc:MGI:95458]	-
ENSMUSG00000020572	33.3936	152.057	24.5842	57.6763	Nampt	12	32819545	32853349	+	5054	protein_coding	nicotinamide phosphoribosyltransferase [Source:MGI Symbol;Acc:MGI:1929865]	-
ENSMUSG00000030123	37.3905	56.3609	52.6693	97.3972	Plxnd1	6	115954811	115995005	-	7301	protein_coding	plexin D1 [Source:MGI Symbol;Acc:MGI:2154244]	-
ENSMUSG00000045665	52.8475	46.925	52.6605	61.2809	Mfsd5	15	102279454	102281754	+	1754	protein_coding	major facilitator superfamily domain containing 5 [Source:MGI Symbol;Acc:MGI:2145901]	-
ENSMUSG00000002603	42.3757	67.2481	48.8347	67.5676	Tgfb1	7	25687002	25705077	+	5042	protein_coding	transforming growth factor, beta 1 [Source:MGI Symbol;Acc:MGI:98725]	-
ENSMUSG00000105388	48.3302	64.0051	59.9805	53.7555	Rpl36a-ps2	3	145879020	145879340	+	321	processed_pseudogene	ribosomal protein L36A, pseudogene 2 [Source:MGI Symbol;Acc:MGI:3780887]	-
ENSMUSG00000016427	49.4974	63.5382	57.0557	39.5952	Ndufa1	X	37187588	37191163	-	419	protein_coding	NADH:ubiquinone oxidoreductase subunit A1 [Source:MGI Symbol;Acc:MGI:1929511]	-
ENSMUSG00000025935	61.1861	49.432	58.4092	62.915	Tram1	1	13564698	13589910	-	3162	protein_coding	translocating chain-associating membrane protein 1 [Source:MGI Symbol;Acc:MGI:1919515]	-
ENSMUSG00000028673	75.6812	50.3744	68.1246	44.2133	Fuca1	4	135920735	135940311	+	3276	protein_coding	fucosidase, alpha-L- 1, tissue [Source:MGI Symbol;Acc:MGI:95593]	-
ENSMUSG00000024360	33.6724	83.4922	30.8054	78.99	Etf1	18	34902785	34932007	-	3709	protein_coding	eukaryotic translation termination factor 1 [Source:MGI Symbol;Acc:MGI:2385071]	-
ENSMUSG00000003458	54.6078	64.1149	49.0681	69.6141	Ncstn	1	172066013	172082795	-	3975	protein_coding	nicastrin [Source:MGI Symbol;Acc:MGI:1891700]	-
ENSMUSG00000015575	52.7148	61.1625	51.5454	52.7966	Atp6v0e	17	26663231	26699647	+	3712	protein_coding	ATPase, H+ transporting, lysosomal V0 subunit E [Source:MGI Symbol;Acc:MGI:1328318]	-
ENSMUSG00000040078	40.232	66.4873	37.0298	80.4425	Ptges3-ps	6	85843980	85844459	+	480	processed_pseudogene	prostaglandin E synthase 3, pseudogene [Source:MGI Symbol;Acc:MGI:3704271]	-
ENSMUSG00000030107	31.665	241.309	0.20749	0.821104	Usp18	6	121245906	121270917	+	2790	protein_coding	ubiquitin specific peptidase 18 [Source:MGI Symbol;Acc:MGI:1344364]	-
ENSMUSG00000020496	60.0328	60.4287	54.1022	42.7699	Rnf187	11	58932288	58938916	-	1949	protein_coding	ring finger protein 187 [Source:MGI Symbol;Acc:MGI:1914224]	-
ENSMUSG00000062456	40.0928	48.7502	45.584	44.35	Rpl9-ps6	19	32465865	32466578	-	714	protein_coding	ribosomal protein L9, pseudogene 6 [Source:MGI Symbol;Acc:MGI:3642682]	-
ENSMUSG00000021771	46.0469	64.7091	45.2462	55.5756	Vdac2	14	21825238	21845879	+	4769	protein_coding	voltage-dependent anion channel 2 [Source:MGI Symbol;Acc:MGI:106915]	-
ENSMUSG00000017929	26.4967	109.269	17.7329	90.7617	B4galt5	2	167298444	167349183	-	4308	protein_coding	UDP-Gal:betaGlcNAc beta 1,4-galactosyltransferase, polypeptide 5 [Source:MGI Symbol;Acc:MGI:1927169]	-
ENSMUSG00000044496	54.6203	54.5085	50.6302	65.5515	2510039O18Rik	4	147940895	147947314	+	2731	protein_coding	RIKEN cDNA 2510039O18 gene [Source:MGI Symbol;Acc:MGI:1924284]	-
ENSMUSG00000032737	53.7434	50.416	44.9085	59.3655	Inppl1	7	101822632	101838229	-	6399	protein_coding	inositol polyphosphate phosphatase-like 1 [Source:MGI Symbol;Acc:MGI:1333787]	-
ENSMUSG00000034707	66.703	61.8119	58.4907	44.6198	Gns	10	121365090	121397249	+	9442	protein_coding	glucosamine (N-acetyl)-6-sulfatase [Source:MGI Symbol;Acc:MGI:1922862]	-
ENSMUSG00000053175	6.13714	110.355	8.03051	101.847	Bcl3	7	19808462	19822770	-	2475	protein_coding	B cell leukemia/lymphoma 3 [Source:MGI Symbol;Acc:MGI:88140]	-
ENSMUSG00000018008	72.6393	56.0423	65.4378	43.7359	Cyth4	15	78597047	78622019	+	7552	protein_coding	cytohesin 4 [Source:MGI Symbol;Acc:MGI:2441702]	-
ENSMUSG00000039168	52.4523	52.5277	59.6775	48.5816	Dap	15	31224314	31274341	+	1925	protein_coding	death-associated protein [Source:MGI Symbol;Acc:MGI:1918190]	-
ENSMUSG00000038615	36.5958	66.9133	36.6158	85.5798	Nfe2l1	11	96817414	96829968	-	5441	protein_coding	nuclear factor, erythroid derived 2,-like 1 [Source:MGI Symbol;Acc:MGI:99421]	TF_bZIP
ENSMUSG00000030208	50.136	81.6547	38.6113	48.1747	Emp1	6	135362545	135383173	+	5935	protein_coding	epithelial membrane protein 1 [Source:MGI Symbol;Acc:MGI:107941]	-
ENSMUSG00000031659	72.6007	39.0307	79.7187	50.3071	Adcy7	8	88272403	88329962	+	6733	protein_coding	adenylate cyclase 7 [Source:MGI Symbol;Acc:MGI:102891]	-
ENSMUSG00000021917	54.5203	60.1372	55.9177	51.9351	Spcs1	14	30999826	31001672	-	1546	protein_coding	signal peptidase complex subunit 1 homolog (S. cerevisiae) [Source:MGI Symbol;Acc:MGI:1916269]	-
ENSMUSG00000031402	60.3258	76.6282	57.4039	44.8887	Mpp1	X	75109733	75131016	-	5343	protein_coding	membrane protein, palmitoylated [Source:MGI Symbol;Acc:MGI:105941]	-
ENSMUSG00000052456	48.7272	56.8333	50.3132	50.6609	Asna1	8	85017931	85025281	-	1881	protein_coding	arsA arsenite transporter, ATP-binding, homolog 1 (bacterial) [Source:MGI Symbol;Acc:MGI:1928379]	-
ENSMUSG00000007872	66.8511	39.1465	59.6652	58.8595	Id3	4	136143497	136145755	+	1791	protein_coding	inhibitor of DNA binding 3 [Source:MGI Symbol;Acc:MGI:96398]	bHLH
ENSMUSG00000068267	62.7532	56.1372	60.4166	41.0863	Cenpb	2	131175182	131180067	-	4886	protein_coding	centromere protein B [Source:MGI Symbol;Acc:MGI:88376]	-
ENSMUSG00000054693	74.3919	47.8688	63.2048	64.2126	Adam10	9	70678997	70780229	+	4913	protein_coding	a disintegrin and metallopeptidase domain 10 [Source:MGI Symbol;Acc:MGI:109548]	-
ENSMUSG00000020671	34.4701	77.2184	32.8354	81.8825	Rab10	12	3247428	3309969	-	3513	protein_coding	RAB10, member RAS oncogene family [Source:MGI Symbol;Acc:MGI:105066]	-
ENSMUSG00000024335	31.0045	86.9942	31.5528	59.5416	Brd2	17	34112023	34122634	-	7826	protein_coding	bromodomain containing 2 [Source:MGI Symbol;Acc:MGI:99495]	-
ENSMUSG00000032301	44.9454	76.1027	38.8013	50.264	Psma4	9	54950790	54958030	+	2370	protein_coding	proteasome (prosome, macropain) subunit, alpha type 4 [Source:MGI Symbol;Acc:MGI:1347060]	-
ENSMUSG00000027087	20.7653	81.1664	11.79	102.733	Itgav	2	83724397	83806916	+	10744	protein_coding	integrin alpha V [Source:MGI Symbol;Acc:MGI:96608]	-
ENSMUSG00000034116	52.3274	73.9467	50.7356	47.9304	Vav1	17	57279100	57328031	+	3688	protein_coding	vav 1 oncogene [Source:MGI Symbol;Acc:MGI:98923]	-
ENSMUSG00000038393	118.912	17.4199	125.28	6.17603	Txnip	3	96557957	96561883	+	3123	protein_coding	thioredoxin interacting protein [Source:MGI Symbol;Acc:MGI:1889549]	-
ENSMUSG00000031029	51.6984	55.8102	58.4186	55.6482	Eif3f	7	108934417	108942951	+	2891	protein_coding	eukaryotic translation initiation factor 3, subunit F [Source:MGI Symbol;Acc:MGI:1913335]	-
ENSMUSG00000032643	40.6906	71.9692	35.2504	78.7513	Fhl3	4	124700701	124708611	+	1683	protein_coding	four and a half LIM domains 3 [Source:MGI Symbol;Acc:MGI:1341092]	-
ENSMUSG00000019432	48.3795	58.9109	47.0357	65.1186	Ddx39b	17	35241746	35253707	+	3783	protein_coding	DEAD (Asp-Glu-Ala-Asp) box polypeptide 39B [Source:MGI Symbol;Acc:MGI:99240]	-
ENSMUSG00000022698	54.6264	48.7213	51.4982	49.2159	Naa50	16	44139830	44163366	+	4648	protein_coding	N(alpha)-acetyltransferase 50, NatE catalytic subunit [Source:MGI Symbol;Acc:MGI:1919367]	-
ENSMUSG00000026031	7.58307	126.671	6.75257	92.2036	Cflar	1	58711508	58758884	+	12669	protein_coding	CASP8 and FADD-like apoptosis regulator [Source:MGI Symbol;Acc:MGI:1336166]	-
ENSMUSG00000021610	56.9567	56.9965	44.1323	54.2804	Clptm1l	13	73604006	73620605	+	3068	protein_coding	CLPTM1-like [Source:MGI Symbol;Acc:MGI:2442892]	-
ENSMUSG00000022314	54.7811	48.5287	65.8977	71.3674	Rad21	15	51962240	51991747	-	4232	protein_coding	RAD21 cohesin complex component [Source:MGI Symbol;Acc:MGI:108016]	-
ENSMUSG00000020078	55.5725	63.0207	54.9586	50.4764	Vps26a	10	62455235	62486805	-	2860	protein_coding	VPS26 retromer complex component A [Source:MGI Symbol;Acc:MGI:1353654]	-
ENSMUSG00000039218	49.7354	55.0396	52.0106	80.4077	Srrm2	17	23790532	23824741	+	12842	protein_coding	serine/arginine repetitive matrix 2 [Source:MGI Symbol;Acc:MGI:1923206]	-
ENSMUSG00000039501	51.0046	124.265	13.819	52.6022	Znfx1	2	167035793	167063015	-	8189	protein_coding	zinc finger, NFX1-type containing 1 [Source:MGI Symbol;Acc:MGI:2138982]	-
ENSMUSG00000029561	68.1353	146.004	0.121096	0.724617	Oasl2	5	114896936	114912234	+	6374	protein_coding	2'-5' oligoadenylate synthetase-like 2 [Source:MGI Symbol;Acc:MGI:1344390]	-
ENSMUSG00000050299	40.7719	64.6826	52.2683	48.7148	Gm9843	16	76403251	76403652	-	402	processed_pseudogene	predicted gene 9843 [Source:MGI Symbol;Acc:MGI:3708621]	-
ENSMUSG00000036622	77.4617	30.0054	83.8652	34.5172	Atp13a2	4	140986873	141007330	+	6000	protein_coding	ATPase type 13A2 [Source:MGI Symbol;Acc:MGI:1922022]	-
ENSMUSG00000039997	32.7367	162.238	4.02213	29.7592	Ifi203	1	173920407	173942672	-	6706	protein_coding	interferon activated gene 203 [Source:MGI Symbol;Acc:MGI:96428]	-
ENSMUSG00000032802	28.9802	59.1357	29.3403	57.272	Srxn1	2	152105516	152111376	+	2820	protein_coding	sulfiredoxin 1 homolog (S. cerevisiae) [Source:MGI Symbol;Acc:MGI:104971]	-
ENSMUSG00000020300	16.0726	127.886	15.6336	89.3313	Cpeb4	11	31872211	31935634	+	6369	protein_coding	cytoplasmic polyadenylation element binding protein 4 [Source:MGI Symbol;Acc:MGI:1914829]	-
ENSMUSG00000040731	45.097	61.3647	43.7466	53.1181	Eif4h	5	134619721	134639490	-	5551	protein_coding	eukaryotic translation initiation factor 4H [Source:MGI Symbol;Acc:MGI:1341822]	-
ENSMUSG00000001473	19.8971	82.0679	22.6636	71.5947	Tubb6	18	67390717	67402749	+	2437	protein_coding	tubulin, beta 6 class V [Source:MGI Symbol;Acc:MGI:1915201]	-
ENSMUSG00000038147	83.4894	38.4524	68.8276	37.2383	Cd84	1	171839697	171890718	+	6272	protein_coding	CD84 antigen [Source:MGI Symbol;Acc:MGI:1336885]	-
ENSMUSG00000032336	58.6871	52.8738	52.9343	54.1246	Nptn	9	58582240	58657955	+	6168	protein_coding	neuroplastin [Source:MGI Symbol;Acc:MGI:108077]	-
ENSMUSG00000086583	48.7	56.2279	48.4151	55.0075	Gm15500	7	114705217	114706235	-	1019	transcribed_processed_pseudogene	predicted pseudogene 15500 [Source:MGI Symbol;Acc:MGI:3782947]	-
ENSMUSG00000048779	57.7846	50.1885	59.8958	43.7458	P2ry6	7	100937630	100974649	-	2887	protein_coding	pyrimidinergic receptor P2Y, G-protein coupled, 6 [Source:MGI Symbol;Acc:MGI:2673874]	-
ENSMUSG00000052397	13.0021	96.8018	11.4177	85.8041	Ezr	17	6738041	6782784	-	3290	protein_coding	ezrin [Source:MGI Symbol;Acc:MGI:98931]	-
ENSMUSG00000027593	46.1799	61.0169	46.6784	52.3491	Raly	2	154791096	154867261	+	3292	protein_coding	hnRNP-associated with lethal yellow [Source:MGI Symbol;Acc:MGI:97850]	-
ENSMUSG00000037072	55.9768	52.912	55.5822	48.3857	Selenof	3	144570304	144597680	+	5819	protein_coding	selenoprotein F [Source:MGI Symbol;Acc:MGI:1927947]	-
ENSMUSG00000047187	45.5267	61.1852	45.143	47.43	Rab2a	4	8535644	8607778	+	2133	protein_coding	RAB2A, member RAS oncogene family [Source:MGI Symbol;Acc:MGI:1928750]	-
ENSMUSG00000031438	54.8211	39.7759	52.7228	41.0777	Rnf128	X	139563316	139673145	+	3464	protein_coding	ring finger protein 128 [Source:MGI Symbol;Acc:MGI:1914139]	-
ENSMUSG00000000001	45.5101	66.077	44.0579	64.9055	Gnai3	3	108107280	108146146	-	3262	protein_coding	guanine nucleotide binding protein (G protein), alpha inhibiting 3 [Source:MGI Symbol;Acc:MGI:95773]	-
ENSMUSG00000027293	84.943	72.661	66.1467	16.8749	Ehd4	2	120089175	120154606	-	4007	protein_coding	EH-domain containing 4 [Source:MGI Symbol;Acc:MGI:1919619]	-
ENSMUSG00000071379	46.3384	64.4844	42.3754	51.468	Hpcal1	12	17690856	17791933	+	1695	protein_coding	hippocalcin-like 1 [Source:MGI Symbol;Acc:MGI:1855689]	-
ENSMUSG00000001751	65.0586	39.5041	67.9439	51.4904	Naglu	11	101070012	101077672	+	2658	protein_coding	alpha-N-acetylglucosaminidase (Sanfilippo disease IIIB) [Source:MGI Symbol;Acc:MGI:1351641]	-
ENSMUSG00000018340	52.8823	63.6032	51.9699	48.9804	Anxa6	11	54979108	55033445	-	2930	protein_coding	annexin A6 [Source:MGI Symbol;Acc:MGI:88255]	-
ENSMUSG00000031387	46.0813	49.8922	52.1144	54.6689	Renbp	X	73922121	73930850	-	2494	protein_coding	renin binding protein [Source:MGI Symbol;Acc:MGI:105940]	-
ENSMUSG00000021987	39.3027	67.1659	36.6429	72.4504	Mtmr6	14	60265228	60302370	+	4437	protein_coding	myotubularin related protein 6 [Source:MGI Symbol;Acc:MGI:2145637]	-
ENSMUSG00000037820	22.8629	96.9338	9.2314	85.1174	Tgm2	2	158116402	158146436	-	4608	protein_coding	transglutaminase 2, C polypeptide [Source:MGI Symbol;Acc:MGI:98731]	-
ENSMUSG00000070327	89.0677	131.689	9.87099	12.5456	Rnf213	11	119393100	119487418	+	16888	protein_coding	ring finger protein 213 [Source:MGI Symbol;Acc:MGI:1289196]	-
ENSMUSG00000022443	45.6187	51.7572	42.7122	73.7736	Myh9	15	77760587	77842175	-	12928	protein_coding	myosin, heavy polypeptide 9, non-muscle [Source:MGI Symbol;Acc:MGI:107717]	-
ENSMUSG00000058672	50.6596	52.3289	51.4843	53.2672	Tubb2a	13	34074274	34078007	-	1610	protein_coding	tubulin, beta 2A class IIA [Source:MGI Symbol;Acc:MGI:107861]	-
ENSMUSG00000030751	47.0349	55.2871	44.6463	51.6945	Psma1	7	114264606	114276118	-	2952	protein_coding	proteasome (prosome, macropain) subunit, alpha type 1 [Source:MGI Symbol;Acc:MGI:1347005]	-
ENSMUSG00000011008	15.8233	87.0413	17.8607	108.837	Mcoln2	3	146149833	146195513	+	3288	protein_coding	mucolipin 2 [Source:MGI Symbol;Acc:MGI:1915529]	-
ENSMUSG00000031875	59.3795	41.4223	63.3383	55.3379	Cmtm3	8	104339410	104347672	+	2986	protein_coding	CKLF-like MARVEL transmembrane domain containing 3 [Source:MGI Symbol;Acc:MGI:2447162]	-
ENSMUSG00000027639	61.6416	128.951	31.5119	16.3346	Samhd1	2	157097533	157135265	-	9150	protein_coding	SAM domain and HD domain, 1 [Source:MGI Symbol;Acc:MGI:1927468]	-
ENSMUSG00000063902	43.4788	61.8289	39.7384	63.71	Gm7964	7	83755904	83757281	+	1378	processed_pseudogene	predicted gene 7964 [Source:MGI Symbol;Acc:MGI:3646150]	-
ENSMUSG00000105504	1.15408	193.809	0.0613791	39.75	Gbp5	3	142493978	142522344	+	6637	protein_coding	guanylate binding protein 5 [Source:MGI Symbol;Acc:MGI:2429943]	-
ENSMUSG00000036305	50.726	56.9442	52.2528	56.0363	Rpl39-ps	15	102635038	102635188	+	151	processed_pseudogene	ribosomal protein L39, pseudogene [Source:MGI Symbol;Acc:MGI:3705781]	-
ENSMUSG00000034248	15.7779	96.6986	15.8214	86.0257	Slc25a37	14	69241848	69285112	-	6021	protein_coding	solute carrier family 25, member 37 [Source:MGI Symbol;Acc:MGI:1914962]	-
ENSMUSG00000033777	92.6852	37.3629	55.5794	27.6092	Tlr13	X	106143204	106160493	+	4304	protein_coding	toll-like receptor 13 [Source:MGI Symbol;Acc:MGI:3045213]	-
ENSMUSG00000001472	45.884	58.2661	46.2705	58.811	Tcf25	8	123373753	123403835	+	5390	protein_coding	transcription factor 25 (basic helix-loop-helix) [Source:MGI Symbol;Acc:MGI:1914105]	-
ENSMUSG00000021250	24.4386	9.43843	11.5864	1.94803	Fos	12	85473890	85477273	+	2352	protein_coding	FBJ osteosarcoma oncogene [Source:MGI Symbol;Acc:MGI:95574]	TF_bZIP
ENSMUSG00000059058	29.2937	37.3114	104.345	76.3627	Tma7-ps	1	171711088	171711282	+	195	processed_pseudogene	translational machinery associated 7 homolog (S. cerevisiae), pseudogene [Source:MGI Symbol;Acc:MGI:3705453]	-
ENSMUSG00000000594	67.7747	49.7033	56.8513	42.2231	Gm2a	11	55098115	55113029	+	4127	protein_coding	GM2 ganglioside activator protein [Source:MGI Symbol;Acc:MGI:95762]	-
ENSMUSG00000063882	46.7556	49.7609	54.3903	46.2394	Uqcrh	4	116066965	116075071	-	1237	protein_coding	ubiquinol-cytochrome c reductase hinge protein [Source:MGI Symbol;Acc:MGI:1913826]	-
ENSMUSG00000001289	47.3337	53.2607	49.8181	44.4774	Pfdn5	15	102326116	102331873	+	1394	protein_coding	prefoldin 5 [Source:MGI Symbol;Acc:MGI:1928753]	-
ENSMUSG00000030157	27.6398	113.794	16.5091	40.3918	Clec2d	6	129180615	129186534	+	1213	protein_coding	C-type lectin domain family 2, member d [Source:MGI Symbol;Acc:MGI:2135589]	-
ENSMUSG00000022575	39.8293	89.2699	32.0032	45.8568	Gsdmd	15	75862327	75867408	+	2377	protein_coding	gasdermin D [Source:MGI Symbol;Acc:MGI:1916396]	-
ENSMUSG00000024965	58.1897	46.9927	59.0026	45.8741	Fermt3	19	6998958	7019469	-	5784	protein_coding	fermitin family member 3 [Source:MGI Symbol;Acc:MGI:2147790]	-
ENSMUSG00000020163	43.241	50.2392	60.0406	44.2704	Uqcr11	10	80402997	80406830	-	641	protein_coding	ubiquinol-cytochrome c reductase, complex III subunit XI [Source:MGI Symbol;Acc:MGI:1913844]	-
ENSMUSG00000025289	57.9308	50.6632	56.5847	52.5121	Prdx4	X	155323918	155340754	-	2106	protein_coding	peroxiredoxin 4 [Source:MGI Symbol;Acc:MGI:1859815]	-
ENSMUSG00000037260	41.2256	37.5743	84.7312	83.883	Hgsnat	8	25944453	25976753	-	3305	protein_coding	heparan-alpha-glucosaminide N-acetyltransferase [Source:MGI Symbol;Acc:MGI:1196297]	-
ENSMUSG00000027502	49.6538	59.2259	41.5758	40.681	Rtf2	2	172440556	172469908	+	2644	protein_coding	replication termination factor 2 [Source:MGI Symbol;Acc:MGI:1913654]	-
ENSMUSG00000002741	46.4978	53.6829	39.3175	49.3199	Ykt6	11	5955693	5967780	+	2984	protein_coding	YKT6 v-SNARE homolog (S. cerevisiae) [Source:MGI Symbol;Acc:MGI:1927550]	-
ENSMUSG00000063193	91.3042	13.1231	100.059	11.6283	Cd300lb	11	114922781	114934386	-	2917	protein_coding	CD300 molecule like family member B [Source:MGI Symbol;Acc:MGI:2685099]	-
ENSMUSG00000031304	31.5586	68.6679	25.6264	65.8036	Il2rg	X	101264378	101268255	-	2387	protein_coding	interleukin 2 receptor, gamma chain [Source:MGI Symbol;Acc:MGI:96551]	-
ENSMUSG00000026895	44.104	50.0777	43.0557	34.7181	Ndufa8	2	36036326	36049406	-	861	protein_coding	NADH:ubiquinone oxidoreductase subunit A8 [Source:MGI Symbol;Acc:MGI:1915625]	-
ENSMUSG00000030603	36.9726	60.2984	33.177	53.5198	Psmc4	7	28041707	28050101	-	2163	protein_coding	proteasome (prosome, macropain) 26S subunit, ATPase, 4 [Source:MGI Symbol;Acc:MGI:1346093]	-
ENSMUSG00000022500	43.8433	70.1389	48.1875	42.4248	Litaf	16	10959275	11066157	-	5156	protein_coding	LPS-induced TN factor [Source:MGI Symbol;Acc:MGI:1929512]	zf-LITAF-like
ENSMUSG00000022529	17.5382	83.5289	16.5891	92.9504	Zfp263	16	3744093	3750790	+	4521	protein_coding	zinc finger protein 263 [Source:MGI Symbol;Acc:MGI:1921370]	zf-C2H2
ENSMUSG00000001440	41.2965	49.5946	38.359	76.3944	Kpnb1	11	97159714	97187881	-	6590	protein_coding	karyopherin (importin) beta 1 [Source:MGI Symbol;Acc:MGI:107532]	-
ENSMUSG00000025544	55.7822	48.564	50.4101	59.3906	Tm9sf2	14	122107038	122159604	+	3107	protein_coding	transmembrane 9 superfamily member 2 [Source:MGI Symbol;Acc:MGI:1915309]	-
ENSMUSG00000032220	53.6742	48.4055	43.7873	60.0432	Myo1e	9	70207350	70399766	+	5704	protein_coding	myosin IE [Source:MGI Symbol;Acc:MGI:106621]	-
ENSMUSG00000037443	29.4685	54.6065	52.3911	77.3917	Cep85	4	134129858	134187112	-	5269	protein_coding	centrosomal protein 85 [Source:MGI Symbol;Acc:MGI:1917262]	-
ENSMUSG00000051413	9.98865	97.8231	10.1652	106.668	Plagl2	2	153227759	153241426	-	5735	protein_coding	pleiomorphic adenoma gene-like 2 [Source:MGI Symbol;Acc:MGI:1933165]	zf-C2H2
ENSMUSG00000032382	55.001	43.1495	58.6197	46.351	Snx1	9	66088133	66126587	-	4339	protein_coding	sorting nexin 1 [Source:MGI Symbol;Acc:MGI:1928395]	-
ENSMUSG00000060904	35.292	67.0433	36.7451	52.8432	Arl1	10	88730858	88744094	+	2369	protein_coding	ADP-ribosylation factor-like 1 [Source:MGI Symbol;Acc:MGI:99436]	-
ENSMUSG00000024991	44.898	52.7785	40.8235	70.9412	Eif3a	19	60761117	60790658	-	8731	protein_coding	eukaryotic translation initiation factor 3, subunit A [Source:MGI Symbol;Acc:MGI:95301]	-
ENSMUSG00000005575	34.3976	62.842	34.4124	49.4596	Ube2m	7	13035120	13038275	-	2357	protein_coding	ubiquitin-conjugating enzyme E2M [Source:MGI Symbol;Acc:MGI:108278]	-
ENSMUSG00000022895	2.97046	78.4445	2.28503	149.327	Ets2	16	95702075	95721051	+	5780	protein_coding	E26 avian leukemia oncogene 2, 3' domain [Source:MGI Symbol;Acc:MGI:95456]	ETS
ENSMUSG00000032089	40.5376	72.7633	42.6975	58.4878	Il10ra	9	45253837	45269149	-	3498	protein_coding	interleukin 10 receptor, alpha [Source:MGI Symbol;Acc:MGI:96538]	-
ENSMUSG00000004096	44.955	63.5746	45.0104	46.193	Cwc15	9	14500617	14510577	+	1571	protein_coding	CWC15 spliceosome-associated protein [Source:MGI Symbol;Acc:MGI:1913320]	-
ENSMUSG00000030435	38.69	56.7473	40.7493	54.8091	U2af2	7	5062143	5079938	+	4113	protein_coding	U2 small nuclear ribonucleoprotein auxiliary factor (U2AF) 2 [Source:MGI Symbol;Acc:MGI:98886]	-
ENSMUSG00000024587	44.6932	54.2299	44.3436	47.5892	Nars	18	64499647	64516652	-	4355	protein_coding	asparaginyl-tRNA synthetase [Source:MGI Symbol;Acc:MGI:1917473]	-
ENSMUSG00000025337	20.9615	99.8202	19.4052	58.7414	Sbds	5	130245731	130255530	-	2033	protein_coding	SBDS ribosome maturation factor [Source:MGI Symbol;Acc:MGI:1913961]	-
ENSMUSG00000015755	26.7901	74.2759	27.8746	76.1699	Tab2	10	7905653	7956230	-	6135	protein_coding	TGF-beta activated kinase 1/MAP3K7 binding protein 2 [Source:MGI Symbol;Acc:MGI:1915902]	-
ENSMUSG00000030682	53.0917	43.1734	45.3629	45.6882	Cdipt	7	126975914	126980501	+	2592	protein_coding	CDP-diacylglycerol--inositol 3-phosphatidyltransferase (phosphatidylinositol synthase) [Source:MGI Symbol;Acc:MGI:105491]	-
ENSMUSG00000036620	34.2227	53.2895	39.4827	67.0095	Mgat4b	11	50210890	50235103	+	2719	protein_coding	mannoside acetylglucosaminyltransferase 4, isoenzyme B [Source:MGI Symbol;Acc:MGI:2143974]	-
ENSMUSG00000030798	54.7385	44.5788	51.9459	41.4504	Cd37	7	45233632	45239115	-	3522	protein_coding	CD37 antigen [Source:MGI Symbol;Acc:MGI:88330]	-
ENSMUSG00000027620	43.4274	58.2297	45.1038	60.6483	Rbm39	2	156147239	156180238	-	6946	protein_coding	RNA binding motif protein 39 [Source:MGI Symbol;Acc:MGI:2157953]	-
ENSMUSG00000049339	58.3754	37.397	65.0227	50.293	Retreg2	1	75142778	75147913	+	2999	protein_coding	reticulophagy regulator family member 2 [Source:MGI Symbol;Acc:MGI:2388278]	-
ENSMUSG00000085295	39.2904	119.975	22.4797	28.3227	4930430E12Rik	4	6352105	6357530	-	1135	lncRNA	RIKEN cDNA 4930430E12 gene [Source:MGI Symbol;Acc:MGI:1918889]	-
ENSMUSG00000031059	51.5794	45.3913	58.041	42.8502	Ndufb11	X	20615326	20617619	-	908	protein_coding	NADH:ubiquinone oxidoreductase subunit B11 [Source:MGI Symbol;Acc:MGI:1349919]	-
ENSMUSG00000005161	46.1621	55.7741	45.9885	40.5114	Prdx2	8	84969587	84974834	+	3050	protein_coding	peroxiredoxin 2 [Source:MGI Symbol;Acc:MGI:109486]	-
ENSMUSG00000021282	31.7565	55.5231	37.1345	71.9056	Eif5	12	111538016	111546752	+	6820	protein_coding	eukaryotic translation initiation factor 5 [Source:MGI Symbol;Acc:MGI:95309]	-
ENSMUSG00000027435	64.9704	42.6952	48.5233	45.1287	Cd93	2	148436640	148443563	-	6677	protein_coding	CD93 antigen [Source:MGI Symbol;Acc:MGI:106664]	-
ENSMUSG00000056091	57.2754	62.4826	37.3369	51.7408	St3gal5	6	72097592	72154571	+	2618	protein_coding	ST3 beta-galactoside alpha-2,3-sialyltransferase 5 [Source:MGI Symbol;Acc:MGI:1339963]	-
ENSMUSG00000030805	45.0046	64.5096	39.5256	42.3265	Stx4a	7	127824294	127849019	+	2364	protein_coding	syntaxin 4A (placental) [Source:MGI Symbol;Acc:MGI:893577]	-
ENSMUSG00000096544	43.4381	60.4478	40.9381	50.457	Gm4617	3	124385667	124385997	+	331	processed_pseudogene	predicted pseudogene 4617 [Source:MGI Symbol;Acc:MGI:3704225]	-
ENSMUSG00000011179	11.8195	79.5584	8.26143	69.4502	Odc1	12	17544794	17551505	+	3405	protein_coding	ornithine decarboxylase, structural 1 [Source:MGI Symbol;Acc:MGI:97402]	-
ENSMUSG00000030844	54.3653	42.9097	69.5475	39.6275	Rgs10	7	128373621	128418758	-	1711	protein_coding	regulator of G-protein signalling 10 [Source:MGI Symbol;Acc:MGI:1915115]	-
ENSMUSG00000076432	43.6105	52.265	46.5237	55.3943	Ywhaq	12	21390071	21417637	-	3061	protein_coding	tyrosine 3-monooxygenase/tryptophan 5-monooxygenase activation protein theta [Source:MGI Symbol;Acc:MGI:891963]	-
ENSMUSG00000049401	41.111	109.501	17.1692	24.7907	Ogfr	2	180589245	180595836	+	2580	protein_coding	opioid growth factor receptor [Source:MGI Symbol;Acc:MGI:1919325]	-
ENSMUSG00000048163	58.8873	51.1419	43.1574	37.4859	Selplg	5	113818536	113832644	-	4272	protein_coding	selectin, platelet (p-selectin) ligand [Source:MGI Symbol;Acc:MGI:106689]	-
ENSMUSG00000031708	49.7141	40.2501	53.6916	59.0605	Tecr	8	83571698	83607971	-	2505	protein_coding	trans-2,3-enoyl-CoA reductase [Source:MGI Symbol;Acc:MGI:1915408]	-
ENSMUSG00000017631	30.4922	60.1179	30.9243	77.8623	Abr	11	76416734	76623558	-	10974	protein_coding	active BCR-related gene [Source:MGI Symbol;Acc:MGI:107771]	-
ENSMUSG00000041355	44.7141	51.1418	42.4558	50.2904	Ssr2	3	88575876	88588419	+	1864	protein_coding	signal sequence receptor, beta [Source:MGI Symbol;Acc:MGI:1913506]	-
ENSMUSG00000029223	37.5671	60.6411	30.6502	52.6397	Uchl1	5	66676091	66687234	+	1632	protein_coding	ubiquitin carboxy-terminal hydrolase L1 [Source:MGI Symbol;Acc:MGI:103149]	-
ENSMUSG00000068396	35.1149	58.272	57.2357	50.31	Rpl34-ps1	6	71124610	71124963	+	354	processed_pseudogene	ribosomal protein L34, pseudogene 1 [Source:MGI Symbol;Acc:MGI:3704270]	-
ENSMUSG00000114277	38.2096	63.5122	38.6907	40.1408	Gm48583	13	60641790	60642009	+	220	processed_pseudogene	predicted gene, 48583 [Source:MGI Symbol;Acc:MGI:6098152]	-
ENSMUSG00000030934	46.4011	43.1085	54.6737	59.3387	Oat	7	132557478	132576398	-	2360	protein_coding	ornithine aminotransferase [Source:MGI Symbol;Acc:MGI:97394]	-
ENSMUSG00000013707	79.7805	24.0962	97.7061	9.58321	Tnfaip8l2	3	95139521	95142360	-	1122	protein_coding	tumor necrosis factor, alpha-induced protein 8-like 2 [Source:MGI Symbol;Acc:MGI:1917019]	-
ENSMUSG00000024725	42.9741	56.1923	41.6604	45.511	Ostf1	19	18516137	18631823	-	5110	protein_coding	osteoclast stimulating factor 1 [Source:MGI Symbol;Acc:MGI:700012]	-
ENSMUSG00000022965	35.6353	61.3011	35.3114	59.5001	Ifngr2	16	91547072	91565623	+	3767	protein_coding	interferon gamma receptor 2 [Source:MGI Symbol;Acc:MGI:107654]	-
ENSMUSG00000028937	23.685	71.6236	22.975	57.86	Acot7	4	152178134	152271855	+	2124	protein_coding	acyl-CoA thioesterase 7 [Source:MGI Symbol;Acc:MGI:1917275]	-
ENSMUSG00000023830	40.992	42.7161	42.7869	88.7777	Igf2r	17	12682406	12769664	-	9308	protein_coding	insulin-like growth factor 2 receptor [Source:MGI Symbol;Acc:MGI:96435]	-
ENSMUSG00000034854	63.9558	29.3987	64.4786	25.2814	Mfsd12	10	81357491	81366225	+	3971	protein_coding	major facilitator superfamily domain containing 12 [Source:MGI Symbol;Acc:MGI:3604804]	-
ENSMUSG00000029467	41.2892	48.6133	37.032	83.0563	Atp2a2	5	122453513	122502225	-	6081	protein_coding	ATPase, Ca++ transporting, cardiac muscle, slow twitch 2 [Source:MGI Symbol;Acc:MGI:88110]	-
ENSMUSG00000034330	53.9852	43.1764	48.3588	49.2605	Plcg2	8	117498291	117635142	+	4298	protein_coding	phospholipase C, gamma 2 [Source:MGI Symbol;Acc:MGI:97616]	-
ENSMUSG00000081485	38.0344	47.3679	49.1349	36.3723	Gm12338	11	75599763	75599954	-	192	processed_pseudogene	predicted gene 12338 [Source:MGI Symbol;Acc:MGI:3650622]	-
ENSMUSG00000006095	38.9382	52.4051	37.8855	45.5337	Tbcb	7	30224131	30232272	-	1442	protein_coding	tubulin folding cofactor B [Source:MGI Symbol;Acc:MGI:1913661]	-
ENSMUSG00000080893	38.7535	46.8923	33.8144	40.0748	Gm15920	5	130188395	130188796	+	402	processed_pseudogene	predicted gene 15920 [Source:MGI Symbol;Acc:MGI:3801934]	-
ENSMUSG00000022452	41.0583	45.6996	46.3896	41.3966	Smdt1	15	82338959	82349091	+	1479	protein_coding	single-pass membrane protein with aspartate rich tail 1 [Source:MGI Symbol;Acc:MGI:1916279]	-
ENSMUSG00000110841	47.9909	47.3636	51.7162	40.0133	Gpx4-ps2	10	45875291	45876086	+	796	transcribed_processed_pseudogene	glutathione peroxidase 4, pseudogene 2 [Source:MGI Symbol;Acc:MGI:3779731]	-
ENSMUSG00000055805	60.8268	36.3136	61.2328	37.479	Fmnl1	11	103171107	103198901	+	4886	protein_coding	formin-like 1 [Source:MGI Symbol;Acc:MGI:1888994]	-
ENSMUSG00000004936	31.4702	99.9774	27.0743	45.9392	Map2k1	9	64185770	64253631	-	3391	protein_coding	mitogen-activated protein kinase kinase 1 [Source:MGI Symbol;Acc:MGI:1346866]	-
ENSMUSG00000032437	53.5705	45.3253	48.7381	58.3439	Stt3b	9	115242581	115310421	-	4221	protein_coding	STT3, subunit of the oligosaccharyltransferase complex, homolog B (S. cerevisiae) [Source:MGI Symbol;Acc:MGI:1915542]	-
ENSMUSG00000035891	67.1986	22.07	82.4343	20.8399	Cerk	15	86139128	86186141	-	4812	protein_coding	ceramide kinase [Source:MGI Symbol;Acc:MGI:2386052]	-
ENSMUSG00000039497	29.9013	67.4461	28.5101	86.5127	Dse	10	34151393	34207715	-	4980	protein_coding	dermatan sulfate epimerase [Source:MGI Symbol;Acc:MGI:2443455]	-
ENSMUSG00000020476	42.998	78.6962	35.4329	43.6592	Dbnl	11	5788488	5800962	+	2346	protein_coding	drebrin-like [Source:MGI Symbol;Acc:MGI:700006]	-
ENSMUSG00000027580	25.1056	144.994	3.77523	37.8823	Helz2	2	181227615	181242027	-	11529	protein_coding	helicase with zinc finger 2, transcriptional coactivator [Source:MGI Symbol;Acc:MGI:2385169]	-
ENSMUSG00000063234	0.771419	59.6484	0.79548	147.113	Gpr84	15	103308235	103310612	-	1725	protein_coding	G protein-coupled receptor 84 [Source:MGI Symbol;Acc:MGI:1934129]	-
ENSMUSG00000060143	41.7533	78.48	52.2058	35.6988	Gm10076	14	105681828	105682211	+	384	lncRNA	predicted gene 10076 [Source:MGI Symbol;Acc:MGI:3704451]	-
ENSMUSG00000025364	32.2014	57.7482	30.7847	55.24	Pa2g4	10	128557766	128565987	-	2804	protein_coding	proliferation-associated 2G4 [Source:MGI Symbol;Acc:MGI:894684]	-
ENSMUSG00000055065	54.0665	50.9236	51.0335	44.3222	Ddx17	15	79527736	79546741	-	7643	protein_coding	DEAD (Asp-Glu-Ala-Asp) box polypeptide 17 [Source:MGI Symbol;Acc:MGI:1914290]	-
ENSMUSG00000084349	51.8492	46.9081	51.8475	48.7064	Rpl3-ps1	X	13202571	13203780	+	1210	processed_pseudogene	ribosomal protein L3, pseudogene 1 [Source:MGI Symbol;Acc:MGI:3644217]	-
ENSMUSG00000054766	32.5916	52.0042	31.0758	55.8512	Set	2	30057378	30072577	+	4070	protein_coding	SET nuclear oncogene [Source:MGI Symbol;Acc:MGI:1860267]	-
ENSMUSG00000021814	32.2339	76.5857	27.3457	49.6055	Anxa7	14	20455260	20480133	-	5991	protein_coding	annexin A7 [Source:MGI Symbol;Acc:MGI:88031]	-
ENSMUSG00000030095	46.3681	40.6109	45.5743	49.1236	Tmem43	6	91473703	91488463	+	3973	protein_coding	transmembrane protein 43 [Source:MGI Symbol;Acc:MGI:1921372]	-
ENSMUSG00000068523	39.9098	53.8083	41.6639	44.4332	Gng5	3	146499807	146505572	+	2765	protein_coding	guanine nucleotide binding protein (G protein), gamma 5 [Source:MGI Symbol;Acc:MGI:109164]	-
ENSMUSG00000005103	36.6612	64.8124	33.032	58.6237	Wdr1	5	38526813	38563221	-	8899	protein_coding	WD repeat domain 1 [Source:MGI Symbol;Acc:MGI:1337100]	-
ENSMUSG00000006818	5.218	105.951	5.38374	89.6384	Sod2	17	13006846	13040063	+	10008	protein_coding	superoxide dismutase 2, mitochondrial [Source:MGI Symbol;Acc:MGI:98352]	-
ENSMUSG00000055447	34.1626	80.439	23.3675	56.3842	Cd47	16	49800533	49915010	+	6276	protein_coding	CD47 antigen (Rh-related antigen, integrin-associated signal transducer) [Source:MGI Symbol;Acc:MGI:96617]	-
ENSMUSG00000058569	42.2051	49.1648	37.0209	45.5451	Tmed9	13	55573732	55597697	+	3439	protein_coding	transmembrane p24 trafficking protein 9 [Source:MGI Symbol;Acc:MGI:1914761]	-
ENSMUSG00000025066	34.5746	49.7151	35.5815	49.6843	Sfr1	19	47731682	47735588	+	1915	protein_coding	SWI5 dependent recombination repair 1 [Source:MGI Symbol;Acc:MGI:1915038]	-
ENSMUSG00000026509	40.6813	59.4452	30.196	44.2989	Capn2	1	182467260	182517608	-	6345	protein_coding	calpain 2 [Source:MGI Symbol;Acc:MGI:88264]	-
ENSMUSG00000042682	49.2762	50.3679	50.0925	39.5485	Selenok	14	29968308	29975662	+	1891	protein_coding	selenoprotein K [Source:MGI Symbol;Acc:MGI:1931466]	-
ENSMUSG00000025161	12.0718	95.7147	11.0953	91.4501	Slc16a3	11	120948480	120960868	+	5318	protein_coding	solute carrier family 16 (monocarboxylic acid transporters), member 3 [Source:MGI Symbol;Acc:MGI:1933438]	-
ENSMUSG00000054428	42.1185	50.6915	50.0828	44.514	Atpif1	4	132530555	132533659	-	1441	protein_coding	ATPase inhibitory factor 1 [Source:MGI Symbol;Acc:MGI:1196457]	-
ENSMUSG00000042349	10.5595	74.6656	11.7997	103.507	Ikbke	1	131254343	131279606	-	9018	protein_coding	inhibitor of kappaB kinase epsilon [Source:MGI Symbol;Acc:MGI:1929612]	-
ENSMUSG00000004460	46.2268	51.5591	37.2297	52.6727	Dnajb11	16	22857845	22879634	+	3236	protein_coding	DnaJ heat shock protein family (Hsp40) member B11 [Source:MGI Symbol;Acc:MGI:1915088]	-
ENSMUSG00000018559	34.6872	55.5295	37.1331	52.3426	Ctdnep1	11	69981156	69990601	+	2182	protein_coding	CTD nuclear envelope phosphatase 1 [Source:MGI Symbol;Acc:MGI:1914431]	-
ENSMUSG00000005881	54.2923	40.1309	49.1892	45.5904	Ergic3	2	156008045	156018279	+	2121	protein_coding	ERGIC and golgi 3 [Source:MGI Symbol;Acc:MGI:1913616]	-
ENSMUSG00000054312	42.9966	38.9898	52.3686	41.1996	Mrps21	3	95862634	95871519	-	739	protein_coding	mitochondrial ribosomal protein S21 [Source:MGI Symbol;Acc:MGI:1913542]	-
ENSMUSG00000018042	37.6665	45.9657	41.5794	54.0146	Cyb5r3	15	83153494	83172592	-	4298	protein_coding	cytochrome b5 reductase 3 [Source:MGI Symbol;Acc:MGI:94893]	-
ENSMUSG00000026688	49.4089	55.7722	50.0348	42.541	Mgst3	1	167371966	167393841	-	1097	protein_coding	microsomal glutathione S-transferase 3 [Source:MGI Symbol;Acc:MGI:1913697]	-
ENSMUSG00000079562	45.7026	46.6856	45.7439	49.1632	Maea	5	33335509	33373296	+	2629	protein_coding	macrophage erythroblast attacher [Source:MGI Symbol;Acc:MGI:1891748]	-
ENSMUSG00000072692	40.7427	49.2003	43.7367	41.1262	Rpl37rt	5	115102923	115110268	-	752	transcribed_processed_pseudogene	ribosomal protein L37, retrotransposed [Source:MGI Symbol;Acc:MGI:3651519]	-
ENSMUSG00000026656	7.69079	93.988	11.7498	116.541	Fcgr2b	1	170958617	170976547	-	5790	protein_coding	Fc receptor, IgG, low affinity IIb [Source:MGI Symbol;Acc:MGI:95499]	-
ENSMUSG00000070934	41.583	47.2668	38.9987	50.0122	Rraga	4	86575668	86577285	+	1618	protein_coding	Ras-related GTP binding A [Source:MGI Symbol;Acc:MGI:1915691]	-
ENSMUSG00000028163	10.4384	82.4524	10.2181	100.715	Nfkb1	3	135584655	135691547	-	12061	protein_coding	nuclear factor of kappa light polypeptide gene enhancer in B cells 1, p105 [Source:MGI Symbol;Acc:MGI:97312]	RHD
ENSMUSG00000020914	50.5368	29.5195	61.879	82.7094	Top2a	11	98992943	99024189	-	9013	protein_coding	topoisomerase (DNA) II alpha [Source:MGI Symbol;Acc:MGI:98790]	-
ENSMUSG00000030105	49.8109	37.8413	49.0613	44.201	Arl8b	6	108783099	108825278	+	4479	protein_coding	ADP-ribosylation factor-like 8B [Source:MGI Symbol;Acc:MGI:1914416]	-
ENSMUSG00000042712	40.9378	44.7277	49.8284	47.5678	Tceal9	X	136245079	136247139	+	1037	protein_coding	transcription elongation factor A like 9 [Source:MGI Symbol;Acc:MGI:109567]	-
ENSMUSG00000022186	54.8271	36.6145	71.7142	49.8486	Oxct1	15	4026383	4155344	+	3701	protein_coding	3-oxoacid CoA transferase 1 [Source:MGI Symbol;Acc:MGI:1914291]	-
ENSMUSG00000051853	43.9408	57.4157	38.1612	46.5471	Arf3	15	98736634	98763214	-	4824	protein_coding	ADP-ribosylation factor 3 [Source:MGI Symbol;Acc:MGI:99432]	-
ENSMUSG00000068856	37.5451	51.7028	36.4353	48.5029	Sf3b4	3	96172332	96177564	+	2162	protein_coding	splicing factor 3b, subunit 4 [Source:MGI Symbol;Acc:MGI:109580]	-
ENSMUSG00000053317	40.602	48.6899	45.1756	41.3104	Sec61b	4	47474658	47483242	+	1271	protein_coding	Sec61 beta subunit [Source:MGI Symbol;Acc:MGI:1913462]	-
ENSMUSG00000019920	35.8362	64.3628	33.9203	60.607	Lims1	10	58323466	58424691	+	5137	protein_coding	LIM and senescent cell antigen-like domains 1 [Source:MGI Symbol;Acc:MGI:1195263]	-
ENSMUSG00000021218	46.6029	48.4497	46.3803	47.7672	Gdi2	13	3538063	3567871	+	10558	protein_coding	guanosine diphosphate (GDP) dissociation inhibitor 2 [Source:MGI Symbol;Acc:MGI:99845]	-
ENSMUSG00000052298	47.3676	45.393	41.2884	54.9855	Cdc42se2	11	54717456	54787675	-	3661	protein_coding	CDC42 small effector 2 [Source:MGI Symbol;Acc:MGI:1919979]	-
ENSMUSG00000022551	36.5997	54.5433	34.8983	46.7275	Cyc1	15	76343523	76346260	+	2154	protein_coding	cytochrome c-1 [Source:MGI Symbol;Acc:MGI:1913695]	-
ENSMUSG00000025228	40.9682	50.5736	39.3774	50.7203	Actr1a	19	46376811	46395748	-	4320	protein_coding	ARP1 actin-related protein 1A, centractin alpha [Source:MGI Symbol;Acc:MGI:1858964]	-
ENSMUSG00000078853	27.127	187.581	3.74311	2.15631	Igtp	11	58199556	58207591	+	2022	protein_coding	interferon gamma induced GTPase [Source:MGI Symbol;Acc:MGI:107729]	-
ENSMUSG00000029472	54.019	45.4928	46.5934	41.5087	Anapc5	5	122787459	122821339	-	6111	protein_coding	anaphase-promoting complex subunit 5 [Source:MGI Symbol;Acc:MGI:1929722]	-
ENSMUSG00000032508	25.9296	101.727	21.0328	47.1481	Myd88	9	119335934	119341411	-	2576	protein_coding	myeloid differentiation primary response gene 88 [Source:MGI Symbol;Acc:MGI:108005]	-
ENSMUSG00000004677	53.8019	37.6499	55.8813	46.6554	Myo9b	8	71272714	71360713	+	7496	protein_coding	myosin IXb [Source:MGI Symbol;Acc:MGI:106624]	-
ENSMUSG00000042228	42.4725	95.9948	24.4728	43.2274	Lyn	4	3678115	3813122	+	4073	protein_coding	LYN proto-oncogene, Src family tyrosine kinase [Source:MGI Symbol;Acc:MGI:96892]	-
ENSMUSG00000028382	40.8911	61.81	39.7025	65.0423	Ptbp3	4	59471868	59549364	-	7480	protein_coding	polypyrimidine tract binding protein 3 [Source:MGI Symbol;Acc:MGI:1923334]	-
ENSMUSG00000034902	36.9534	50.8625	38.2265	54.0317	Pip5k1c	10	81292963	81319973	+	5730	protein_coding	phosphatidylinositol-4-phosphate 5-kinase, type 1 gamma [Source:MGI Symbol;Acc:MGI:1298224]	-
ENSMUSG00000031532	54.2855	41.3252	51.1678	40.6459	Saraf	8	34154575	34170821	+	2929	protein_coding	store-operated calcium entry-associated regulatory factor [Source:MGI Symbol;Acc:MGI:1915137]	-
ENSMUSG00000032966	32.0774	53.5899	36.6332	43.6556	Fkbp1a	2	151542483	151561692	+	3857	protein_coding	FK506 binding protein 1a [Source:MGI Symbol;Acc:MGI:95541]	-
ENSMUSG00000032042	41.5445	57.3761	36.5652	52.7774	Srpr	9	35200175	35247973	+	3364	protein_coding	signal recognition particle receptor ('docking protein') [Source:MGI Symbol;Acc:MGI:1914648]	-
ENSMUSG00000071650	48.2794	42.0442	44.7094	63.3442	Ganab	19	8898071	8916672	+	5454	protein_coding	alpha glucosidase 2 alpha neutral subunit [Source:MGI Symbol;Acc:MGI:1097667]	-
ENSMUSG00000018707	45.4339	62.9779	37.5315	64.1841	Dync1h1	12	110601452	110666945	+	15658	protein_coding	dynein cytoplasmic 1 heavy chain 1 [Source:MGI Symbol;Acc:MGI:103147]	-
ENSMUSG00000033917	34.7003	49.8906	25.2549	26.7514	Gde1	7	118688545	118705778	-	1692	protein_coding	glycerophosphodiester phosphodiesterase 1 [Source:MGI Symbol;Acc:MGI:1891827]	-
ENSMUSG00000031353	45.2979	44.1246	46.4855	54.4782	Rbbp7	X	162760402	162779092	+	2909	protein_coding	retinoblastoma binding protein 7, chromatin remodeling factor [Source:MGI Symbol;Acc:MGI:1194910]	-
ENSMUSG00000000563	39.4691	53.5246	40.39	42.5034	Atp5f1	3	105942698	105960099	-	4105	protein_coding	ATP synthase, H+ transporting, mitochondrial F0 complex, subunit B1 [Source:MGI Symbol;Acc:MGI:1100495]	-
ENSMUSG00000027422	42.3783	72.1344	31.568	44.3598	Rrbp1	2	143947395	144011263	-	8786	protein_coding	ribosome binding protein 1 [Source:MGI Symbol;Acc:MGI:1932395]	-
ENSMUSG00000028447	40.4922	49.3136	40.6591	41.0985	Dctn3	4	41714798	41723170	-	1042	protein_coding	dynactin 3 [Source:MGI Symbol;Acc:MGI:1859251]	-
ENSMUSG00000038437	9.50028	79.2332	13.1389	91.608	Mllt6	11	97663414	97685463	+	7451	protein_coding	myeloid/lymphoid or mixed-lineage leukemia; translocated to, 6 [Source:MGI Symbol;Acc:MGI:1935145]	-
ENSMUSG00000050856	40.4647	50.1306	46.4664	37.0696	Atp5k	5	108433244	108434448	-	616	protein_coding	ATP synthase, H+ transporting, mitochondrial F1F0 complex, subunit E [Source:MGI Symbol;Acc:MGI:106636]	-
ENSMUSG00000024675	24.1335	151.924	0.68571	0.611959	Ms4a4c	19	11404770	11427246	+	1751	protein_coding	membrane-spanning 4-domains, subfamily A, member 4C [Source:MGI Symbol;Acc:MGI:1927656]	-
ENSMUSG00000025888	30.8519	108.595	20.8185	46.2342	Casp1	9	5298508	5307290	+	3136	protein_coding	caspase 1 [Source:MGI Symbol;Acc:MGI:96544]	-
ENSMUSG00000028675	56.5084	35.7913	68.6334	38.9032	Pnrc2	4	135870918	135873850	-	2213	protein_coding	proline-rich nuclear receptor coactivator 2 [Source:MGI Symbol;Acc:MGI:106512]	-
ENSMUSG00000035352	2.2967	142.032	0.0399268	19.8854	Ccl12	11	82101845	82103400	+	537	protein_coding	chemokine (C-C motif) ligand 12 [Source:MGI Symbol;Acc:MGI:108224]	-
ENSMUSG00000043263	38.9619	177.874	1.33589	1.01046	Ifi209	1	173630917	173647928	+	3547	protein_coding	interferon activated gene 209 [Source:MGI Symbol;Acc:MGI:2138243]	-
ENSMUSG00000032812	35.3156	69.0606	36.5531	58.9802	Arap1	7	101348067	101412586	+	8433	protein_coding	ArfGAP with RhoGAP domain, ankyrin repeat and PH domain 1 [Source:MGI Symbol;Acc:MGI:1916960]	-
ENSMUSG00000071072	28.0642	57.916	25.6089	53.8995	Ptges3	10	128058954	128077272	+	2217	protein_coding	prostaglandin E synthase 3 [Source:MGI Symbol;Acc:MGI:1929282]	-
ENSMUSG00000041135	4.56413	95.2448	4.35514	81.9821	Ripk2	4	16122733	16163647	-	2816	protein_coding	receptor (TNFRSF)-interacting serine-threonine kinase 2 [Source:MGI Symbol;Acc:MGI:1891456]	-
ENSMUSG00000014444	34.7396	55.8444	30.9341	61.1873	Piezo1	8	122481698	122551329	-	9935	protein_coding	piezo-type mechanosensitive ion channel component 1 [Source:MGI Symbol;Acc:MGI:3603204]	-
ENSMUSG00000022427	40.2015	50.9042	39.401	39.2548	Tomm22	15	79670861	79673400	+	1651	protein_coding	translocase of outer mitochondrial membrane 22 [Source:MGI Symbol;Acc:MGI:2450248]	-
ENSMUSG00000002778	46.1381	40.2584	51.7482	48.0504	Kdelr1	7	45872772	45883732	+	1874	protein_coding	KDEL (Lys-Asp-Glu-Leu) endoplasmic reticulum protein retention receptor 1 [Source:MGI Symbol;Acc:MGI:1915387]	-
ENSMUSG00000009863	43.1249	46.4536	42.3834	35.6955	Sdhb	4	140961203	140979193	+	2239	protein_coding	succinate dehydrogenase complex, subunit B, iron sulfur (Ip) [Source:MGI Symbol;Acc:MGI:1914930]	-
ENSMUSG00000021701	27.0431	122.996	14.4704	47.7442	Plk2	13	110395046	110400844	+	4491	protein_coding	polo like kinase 2 [Source:MGI Symbol;Acc:MGI:1099790]	-
ENSMUSG00000000732	3.54066	67.7982	3.18826	109.905	Icosl	10	78069302	78083913	+	4620	protein_coding	icos ligand [Source:MGI Symbol;Acc:MGI:1354701]	-
ENSMUSG00000051234	34.0935	50.2422	39.1034	40.1494	Rnf7	9	96470937	96478675	-	1328	protein_coding	ring finger protein 7 [Source:MGI Symbol;Acc:MGI:1337096]	-
ENSMUSG00000004455	49.8595	39.9991	59.1685	43.6619	Ppp1cc	5	122158278	122175273	+	3424	protein_coding	protein phosphatase 1 catalytic subunit gamma [Source:MGI Symbol;Acc:MGI:104872]	-
ENSMUSG00000026965	44.5529	38.1113	50.1693	55.9018	Anapc2	2	25272478	25285915	+	3445	protein_coding	anaphase promoting complex subunit 2 [Source:MGI Symbol;Acc:MGI:2139135]	-
ENSMUSG00000042726	44.1694	122.93	21.7705	14.7848	Trafd1	5	121371725	121385632	-	4486	protein_coding	TRAF type zinc finger domain containing 1 [Source:MGI Symbol;Acc:MGI:1923551]	-
ENSMUSG00000022971	35.0007	64.7595	31.211	58.1161	Ifnar2	16	91372783	91405589	+	3329	protein_coding	interferon (alpha and beta) receptor 2 [Source:MGI Symbol;Acc:MGI:1098243]	-
ENSMUSG00000029447	29.0042	57.0414	24.9292	55.6593	Cct6a	5	129786998	129846371	+	3620	protein_coding	chaperonin containing Tcp1, subunit 6a (zeta) [Source:MGI Symbol;Acc:MGI:107943]	-
ENSMUSG00000060373	37.8028	54.1657	36.9929	49.4914	Hnrnpc	14	52073377	52104028	-	4322	protein_coding	heterogeneous nuclear ribonucleoprotein C [Source:MGI Symbol;Acc:MGI:107795]	-
ENSMUSG00000029247	45.1324	43.2884	48.1818	48.4266	Paics	5	76951307	76967509	+	3139	protein_coding	phosphoribosylaminoimidazole carboxylase, phosphoribosylaminoribosylaminoimidazole, succinocarboxamide synthetase [Source:MGI Symbol;Acc:MGI:1914304]	-
ENSMUSG00000014349	28.0062	66.9682	25.8769	63.0835	Ube2z	11	96047432	96065388	-	3997	protein_coding	ubiquitin-conjugating enzyme E2Z [Source:MGI Symbol;Acc:MGI:1343160]	-
ENSMUSG00000090213	44.7227	52.38	40.3334	35.8746	Tmem189	2	167642608	167689822	-	3265	protein_coding	transmembrane protein 189 [Source:MGI Symbol;Acc:MGI:2142624]	-
ENSMUSG00000032369	11.3899	77.7085	9.80593	69.3369	Plscr1	9	92249750	92272278	+	2462	protein_coding	phospholipid scramblase 1 [Source:MGI Symbol;Acc:MGI:893575]	-
ENSMUSG00000095041	76.951	26.7467	74.6376	35.3978	AC149090.1	JH584304.1	52190	59690	-	4238	protein_coding	-	-
ENSMUSG00000019179	34.4606	47.1305	31.7637	44.7919	Mdh2	5	135778480	135790398	+	3562	protein_coding	malate dehydrogenase 2, NAD (mitochondrial) [Source:MGI Symbol;Acc:MGI:97050]	-
ENSMUSG00000069744	34.4316	52.9502	34.2492	41.6407	Psmb3	11	97703399	97713500	+	2300	protein_coding	proteasome (prosome, macropain) subunit, beta type 3 [Source:MGI Symbol;Acc:MGI:1347014]	-
ENSMUSG00000029311	47.7049	45.125	47.3665	53.5289	Hsd17b11	5	103989762	104021919	-	3265	protein_coding	hydroxysteroid (17-beta) dehydrogenase 11 [Source:MGI Symbol;Acc:MGI:2149821]	-
ENSMUSG00000011958	43.9824	49.7866	42.1615	44.4786	Bnip2	9	69989466	70008317	+	3455	protein_coding	BCL2/adenovirus E1B interacting protein 2 [Source:MGI Symbol;Acc:MGI:109327]	-
novel.114	36.8888	45.7478	50.7837	35.3251	-	CHR_MG190_MG3751_PATCH	70762754	70766731	-	1069	-	PF03227:Gamma interferon inducible lysosomal thiol reductase (GILT)	-
ENSMUSG00000030530	18.4736	98.6143	18.8359	55.4124	Furin	7	80388585	80405436	-	9178	protein_coding	furin (paired basic amino acid cleaving enzyme) [Source:MGI Symbol;Acc:MGI:97513]	-
ENSMUSG00000038963	23.3935	25.9027	33.7672	44.9879	Slco4a1	2	180456245	180474867	+	4799	protein_coding	solute carrier organic anion transporter family, member 4a1 [Source:MGI Symbol;Acc:MGI:1351866]	-
ENSMUSG00000039067	33.303	51.6695	31.3787	50.1869	Psmd7	8	107580381	107588464	-	2261	protein_coding	proteasome (prosome, macropain) 26S subunit, non-ATPase, 7 [Source:MGI Symbol;Acc:MGI:1351511]	-
ENSMUSG00000057191	47.2373	48.8529	53.5795	30.7957	AB124611	9	21526176	21545333	+	1447	protein_coding	cDNA sequence AB124611 [Source:MGI Symbol;Acc:MGI:3043001]	-
ENSMUSG00000029484	36.7413	49.1805	40.7567	66.3329	Anxa3	5	96793339	96845966	+	3643	protein_coding	annexin A3 [Source:MGI Symbol;Acc:MGI:1201378]	-
ENSMUSG00000056708	29.048	70.8926	22.9329	39.2619	Ier5	1	155096361	155099636	-	3276	protein_coding	immediate early response 5 [Source:MGI Symbol;Acc:MGI:1337072]	-
ENSMUSG00000024885	42.894	40.7938	47.3141	37.2928	Aldh3b1	19	3913491	3929808	-	2046	protein_coding	aldehyde dehydrogenase 3 family, member B1 [Source:MGI Symbol;Acc:MGI:1914939]	-
ENSMUSG00000038733	51.9915	41.1898	57.5128	40.5525	Wdr26	1	181173228	181212001	-	8297	protein_coding	WD repeat domain 26 [Source:MGI Symbol;Acc:MGI:1923825]	-
ENSMUSG00000035478	38.0587	41.2977	40.8851	39.2555	Mbd3	10	80392539	80399550	-	1987	protein_coding	methyl-CpG binding domain protein 3 [Source:MGI Symbol;Acc:MGI:1333812]	MBD
ENSMUSG00000026234	31.7393	51.313	30.5721	54.7064	Ncl	1	86344719	86359400	-	10188	protein_coding	nucleolin [Source:MGI Symbol;Acc:MGI:97286]	-
ENSMUSG00000022967	39.1276	75.2946	20.7946	39.4192	Ifnar1	16	91485238	91507441	+	5940	protein_coding	interferon (alpha and beta) receptor 1 [Source:MGI Symbol;Acc:MGI:107658]	-
ENSMUSG00000021377	40.0172	51.1776	45.8029	49.2353	Dek	13	47084775	47106201	-	3185	protein_coding	DEK oncogene (DNA binding) [Source:MGI Symbol;Acc:MGI:1926209]	-
ENSMUSG00000037373	41.6505	41.053	44.898	42.3898	Ctbp1	5	33247723	33274994	-	4476	protein_coding	C-terminal binding protein 1 [Source:MGI Symbol;Acc:MGI:1201685]	-
ENSMUSG00000028268	8.50915	204.645	0.866821	12.3128	Gbp3	3	142560026	142573209	+	3265	protein_coding	guanylate binding protein 3 [Source:MGI Symbol;Acc:MGI:1926263]	-
ENSMUSG00000020850	48.6906	37.7988	48.8788	61.5432	Prpf8	11	75486816	75509449	+	7461	protein_coding	pre-mRNA processing factor 8 [Source:MGI Symbol;Acc:MGI:2179381]	-
ENSMUSG00000003882	39.7435	56.1711	24.6041	45.7929	Il7r	15	9505788	9530176	-	4663	protein_coding	interleukin 7 receptor [Source:MGI Symbol;Acc:MGI:96562]	-
ENSMUSG00000030269	19.3268	79.158	23.6518	71.3672	Mtmr14	6	113237843	113281392	+	3006	protein_coding	myotubularin related protein 14 [Source:MGI Symbol;Acc:MGI:1916075]	-
ENSMUSG00000042759	37.6435	59.6953	32.2717	57.5023	Apobr	7	126584942	126589112	+	3779	protein_coding	apolipoprotein B receptor [Source:MGI Symbol;Acc:MGI:2176230]	-
ENSMUSG00000028868	46.2206	46.3003	45.6874	44.5663	Wasf2	4	133130505	133199756	+	6258	protein_coding	WAS protein family, member 2 [Source:MGI Symbol;Acc:MGI:1098641]	-
ENSMUSG00000032690	66.8225	113.021	0.0289023	0.0249043	Oas2	5	120730333	120749853	-	4451	protein_coding	2'-5' oligoadenylate synthetase 2 [Source:MGI Symbol;Acc:MGI:2180852]	-
ENSMUSG00000016541	42.8447	43.4094	43.4902	43.8169	Atxn10	15	85336245	85463212	+	1937	protein_coding	ataxin 10 [Source:MGI Symbol;Acc:MGI:1859293]	-
ENSMUSG00000019558	35.8761	39.7682	29.1075	28.9427	Slc6a8	X	73673150	73682502	+	5210	protein_coding	solute carrier family 6 (neurotransmitter transporter, creatine), member 8 [Source:MGI Symbol;Acc:MGI:2147834]	-
ENSMUSG00000030786	38.6449	36.8466	37.7303	59.6387	Itgam	7	128062640	128118491	+	5024	protein_coding	integrin alpha M [Source:MGI Symbol;Acc:MGI:96607]	-
ENSMUSG00000021892	29.6413	63.0314	27.7104	53.4347	Sh3bp5	14	31359880	31436078	-	3194	protein_coding	SH3-domain binding protein 5 (BTK-associated) [Source:MGI Symbol;Acc:MGI:1344391]	-
ENSMUSG00000061175	55.5408	48.8025	59.2131	24.5271	Fnip2	3	79455974	79567796	-	8364	protein_coding	folliculin interacting protein 2 [Source:MGI Symbol;Acc:MGI:2683054]	-
ENSMUSG00000029560	57.3744	29.3256	56.2834	31.7119	Snx8	5	140340299	140389262	-	3238	protein_coding	sorting nexin 8 [Source:MGI Symbol;Acc:MGI:2443816]	-
ENSMUSG00000015165	42.8913	36.888	43.4324	46.7814	Hnrnpl	7	28808541	28822266	+	5953	protein_coding	heterogeneous nuclear ribonucleoprotein L [Source:MGI Symbol;Acc:MGI:104816]	-
ENSMUSG00000010277	64.8863	34.2254	55.6731	36.3575	2610507B11Rik	11	78261752	78290623	+	8798	protein_coding	RIKEN cDNA 2610507B11 gene [Source:MGI Symbol;Acc:MGI:1919753]	-
ENSMUSG00000030647	38.5254	46.7123	46.2937	34.6465	Ndufc2	7	97400003	97407802	+	754	protein_coding	NADH:ubiquinone oxidoreductase subunit C2 [Source:MGI Symbol;Acc:MGI:1344370]	-
ENSMUSG00000016252	39.8862	48.6372	44.5419	35.9818	Atp5e	2	174461072	174464105	-	1756	protein_coding	ATP synthase, H+ transporting, mitochondrial F1 complex, epsilon subunit [Source:MGI Symbol;Acc:MGI:1855697]	-
ENSMUSG00000051255	41.3263	47.021	34.3119	44.363	Gm6563	19	23675848	23676480	+	633	processed_pseudogene	predicted pseudogene 6563 [Source:MGI Symbol;Acc:MGI:3646907]	-
ENSMUSG00000030921	64.47	125.828	7.91704	5.62649	Trim30a	7	104409025	104465193	-	4111	protein_coding	tripartite motif-containing 30A [Source:MGI Symbol;Acc:MGI:98178]	-
ENSMUSG00000031770	17.9879	46.6197	24.1702	112.686	Herpud1	8	94386438	94395377	+	2333	protein_coding	homocysteine-inducible, endoplasmic reticulum stress-inducible, ubiquitin-like domain member 1 [Source:MGI Symbol;Acc:MGI:1927406]	-
ENSMUSG00000068328	40.2233	44.2921	37.3968	37.9422	Aup1	6	83054521	83057808	+	3276	protein_coding	ancient ubiquitous protein 1 [Source:MGI Symbol;Acc:MGI:107789]	-
ENSMUSG00000040751	51.3402	34.6834	50.1373	24.9245	Lat2	5	134600022	134615025	-	2621	protein_coding	linker for activation of T cells family, member 2 [Source:MGI Symbol;Acc:MGI:1926479]	-
ENSMUSG00000005566	38.5601	40.5539	42.3863	45.4184	Trim28	7	12999114	13031035	+	4158	protein_coding	tripartite motif-containing 28 [Source:MGI Symbol;Acc:MGI:109274]	-
ENSMUSG00000028419	43.7804	54.2663	41.7098	35.1253	Chmp5	4	40948407	40965303	+	1519	protein_coding	charged multivesicular body protein 5 [Source:MGI Symbol;Acc:MGI:1924209]	-
ENSMUSG00000028413	56.8326	32.6008	54.5284	25.3778	B4galt1	4	40804602	40854005	-	4234	protein_coding	UDP-Gal:betaGlcNAc beta 1,4- galactosyltransferase, polypeptide 1 [Source:MGI Symbol;Acc:MGI:95705]	-
ENSMUSG00000029379	0.204126	62.3871	0.288082	123.271	Cxcl3	5	90786103	90789600	+	3498	protein_coding	chemokine (C-X-C motif) ligand 3 [Source:MGI Symbol;Acc:MGI:3037818]	-
ENSMUSG00000008683	35.9812	49.9038	43.4661	42.6542	Rps15a	7	118104372	118116188	-	6270	protein_coding	ribosomal protein S15A [Source:MGI Symbol;Acc:MGI:2389091]	-
ENSMUSG00000044162	4.65909	90.6541	3.44709	85.3607	Tnip3	6	65525313	65634040	+	10916	protein_coding	TNFAIP3 interacting protein 3 [Source:MGI Symbol;Acc:MGI:3041165]	-
ENSMUSG00000024844	33.3672	49.0213	37.5212	38.5798	Banf1	19	5364638	5367168	-	1496	protein_coding	barrier to autointegration factor 1 [Source:MGI Symbol;Acc:MGI:1346330]	-
ENSMUSG00000053158	52.1638	38.5122	53.644	32.4275	Fes	7	80377756	80387946	-	5074	protein_coding	feline sarcoma oncogene [Source:MGI Symbol;Acc:MGI:95514]	-
ENSMUSG00000032754	41.9501	37.8177	47.1039	38.1767	Slc8b1	5	120511168	120534024	+	3463	protein_coding	solute carrier family 8 (sodium/lithium/calcium exchanger), member B1 [Source:MGI Symbol;Acc:MGI:2180781]	-
ENSMUSG00000019055	50.3992	41.8404	41.1667	43.6623	Plod1	4	147909753	147936767	-	6765	protein_coding	procollagen-lysine, 2-oxoglutarate 5-dioxygenase 1 [Source:MGI Symbol;Acc:MGI:99907]	-
ENSMUSG00000016529	0.941473	135.978	0.605576	57.9066	Il10	1	131019845	131024974	+	1310	protein_coding	interleukin 10 [Source:MGI Symbol;Acc:MGI:96537]	-
ENSMUSG00000059588	15.3239	63.4569	10.1845	103.591	Calcrl	2	84330626	84425411	-	4882	protein_coding	calcitonin receptor-like [Source:MGI Symbol;Acc:MGI:1926944]	-
ENSMUSG00000014606	47.5205	38.4923	49.9406	36.4094	Slc25a11	11	70644196	70647479	-	2120	protein_coding	solute carrier family 25 (mitochondrial carrier oxoglutarate carrier), member 11 [Source:MGI Symbol;Acc:MGI:1915113]	-
ENSMUSG00000029826	34.2038	78.6131	21.1874	44.0131	Zc3hav1	6	38305286	38354603	-	6518	protein_coding	zinc finger CCCH type, antiviral 1 [Source:MGI Symbol;Acc:MGI:1926031]	-
ENSMUSG00000061518	35.5442	49.232	41.5979	31.4782	Cox5b	1	36691449	36693681	+	1587	protein_coding	cytochrome c oxidase subunit 5B [Source:MGI Symbol;Acc:MGI:88475]	-
ENSMUSG00000054520	51.4794	54.917	43.9444	18.0706	Sh3bp2	5	34525838	34563641	+	4296	protein_coding	SH3-domain binding protein 2 [Source:MGI Symbol;Acc:MGI:1346349]	-
ENSMUSG00000032249	28.1402	58.7838	31.3348	54.3625	Anp32a	9	62341293	62378812	+	3166	protein_coding	acidic (leucine-rich) nuclear phosphoprotein 32 family, member A [Source:MGI Symbol;Acc:MGI:108447]	-
ENSMUSG00000032504	39.4663	47.3279	39.6977	51.1343	Pdcd6ip	9	113651744	113708259	-	6903	protein_coding	programmed cell death 6 interacting protein [Source:MGI Symbol;Acc:MGI:1333753]	-
ENSMUSG00000015852	49.2681	27.347	65.0661	52.5591	Fcrls	3	87250758	87263738	-	2334	protein_coding	Fc receptor-like S, scavenger receptor [Source:MGI Symbol;Acc:MGI:1933397]	-
ENSMUSG00000029119	56.3197	36.3476	49.0316	42.1968	Man2b2	5	36806921	36830653	-	3528	protein_coding	mannosidase 2, alpha B2 [Source:MGI Symbol;Acc:MGI:1195262]	-
ENSMUSG00000059734	40.7272	41.2752	47.8969	42.0156	Ndufs8	19	3908863	3912774	-	1291	protein_coding	NADH:ubiquinone oxidoreductase core subunit S8 [Source:MGI Symbol;Acc:MGI:2385079]	-
ENSMUSG00000015759	37.6754	41.5176	36.1308	44.6447	Cnih1	14	46775567	46788411	-	1623	protein_coding	cornichon family AMPA receptor auxiliary protein 1 [Source:MGI Symbol;Acc:MGI:1277202]	-
ENSMUSG00000028967	2.5461	77.993	2.59778	69.7732	Errfi1	4	150853919	150868892	+	3582	protein_coding	ERBB receptor feedback inhibitor 1 [Source:MGI Symbol;Acc:MGI:1921405]	-
ENSMUSG00000003316	54.6763	35.9226	44.8168	55.0545	Glg1	8	111154421	111259216	-	7090	protein_coding	golgi apparatus protein 1 [Source:MGI Symbol;Acc:MGI:104967]	-
ENSMUSG00000045502	0.689481	140.918	0.722095	87.9134	Hcar2	5	123863570	123865499	-	1930	protein_coding	hydroxycarboxylic acid receptor 2 [Source:MGI Symbol;Acc:MGI:1933383]	-
ENSMUSG00000079139	38.731	48.9624	41.488	44.2736	Gm4204	1	135231995	135233225	+	1231	processed_pseudogene	predicted gene 4204 [Source:MGI Symbol;Acc:MGI:3782381]	-
ENSMUSG00000035011	21.5579	56.4408	23.1319	68.7053	Zbtb7a	10	81135220	81152995	+	6808	protein_coding	zinc finger and BTB domain containing 7a [Source:MGI Symbol;Acc:MGI:1335091]	ZBTB
ENSMUSG00000040945	36.7288	39.5285	39.7749	40.9959	Rcc2	4	140700541	140723220	+	4155	protein_coding	regulator of chromosome condensation 2 [Source:MGI Symbol;Acc:MGI:1919784]	-
ENSMUSG00000029632	36.6394	46.1288	42.5553	40.3744	Ndufa4	6	11900292	11907497	-	1381	protein_coding	Ndufa4, mitochondrial complex associated [Source:MGI Symbol;Acc:MGI:107686]	-
ENSMUSG00000062248	35.5516	42.773	50.1315	57.5069	Cks2	13	51645232	51650660	+	692	protein_coding	CDC28 protein kinase regulatory subunit 2 [Source:MGI Symbol;Acc:MGI:1913447]	-
ENSMUSG00000029103	49.7091	37.5629	33.9061	39.1132	Lrpap1	5	35091501	35105766	-	4116	protein_coding	low density lipoprotein receptor-related protein associated protein 1 [Source:MGI Symbol;Acc:MGI:96829]	-
ENSMUSG00000038803	36.411	42.9643	42.578	43.2242	Ost4	5	30905885	30907788	-	1272	protein_coding	oligosaccharyltransferase complex subunit 4 (non-catalytic) [Source:MGI Symbol;Acc:MGI:1914945]	-
ENSMUSG00000071547	47.9607	37.1497	60.0754	38.4258	Nt5dc2	14	31131053	31139124	+	2378	protein_coding	5'-nucleotidase domain containing 2 [Source:MGI Symbol;Acc:MGI:1917271]	-
ENSMUSG00000046062	20.7941	93.527	18.957	53.3307	Ppp1r15b	1	133131143	133139783	+	5594	protein_coding	protein phosphatase 1, regulatory subunit 15B [Source:MGI Symbol;Acc:MGI:2444211]	-
ENSMUSG00000022969	45.9908	49.3509	39.7677	37.2893	Il10rb	16	91406164	91425834	+	3808	protein_coding	interleukin 10 receptor, beta [Source:MGI Symbol;Acc:MGI:109380]	-
ENSMUSG00000031751	37.2239	46.6318	35.5027	55.1652	Amfr	8	93971588	94012842	-	4132	protein_coding	autocrine motility factor receptor [Source:MGI Symbol;Acc:MGI:1345634]	-
ENSMUSG00000042423	26.9312	55.0398	29.3213	63.5277	Fbrs	7	127479199	127491711	+	4870	protein_coding	fibrosin [Source:MGI Symbol;Acc:MGI:104648]	-
ENSMUSG00000033047	37.2188	41.2484	39.6349	51.2462	Eif3l	15	79075179	79094405	+	3639	protein_coding	eukaryotic translation initiation factor 3, subunit L [Source:MGI Symbol;Acc:MGI:2386251]	-
ENSMUSG00000024456	36.4958	47.1825	30.891	51.9942	Diaph1	18	37843601	37935476	-	6339	protein_coding	diaphanous related formin 1 [Source:MGI Symbol;Acc:MGI:1194490]	-
ENSMUSG00000081406	32.2397	47.6229	35.8202	38.8218	Rps6-ps4	2	75191073	75191822	-	750	processed_pseudogene	ribosomal protein S6, pseudogene 4 [Source:MGI Symbol;Acc:MGI:3650907]	-
ENSMUSG00000027613	21.0688	64.5639	20.306	48.8606	Eif6	2	155819832	155826925	-	2702	protein_coding	eukaryotic translation initiation factor 6 [Source:MGI Symbol;Acc:MGI:1196288]	-
ENSMUSG00000091537	43.9195	51.4992	31.5378	26.1557	Tma7	9	109074568	109082587	-	1359	protein_coding	translational machinery associated 7 [Source:MGI Symbol;Acc:MGI:1913417]	-
ENSMUSG00000022477	39.4195	44.2893	39.9658	48.1497	Aco2	15	81872309	81915133	+	4302	protein_coding	aconitase 2, mitochondrial [Source:MGI Symbol;Acc:MGI:87880]	-
ENSMUSG00000000058	24.8165	57.0941	22.8615	40.7831	Cav2	6	17281185	17289115	+	3335	protein_coding	caveolin 2 [Source:MGI Symbol;Acc:MGI:107571]	-
ENSMUSG00000040842	33.9193	51.0311	33.4854	45.5235	Szrd1	4	141113001	141139775	-	3327	protein_coding	SUZ RNA binding domain containing 1 [Source:MGI Symbol;Acc:MGI:1098672]	-
ENSMUSG00000034880	38.8724	30.034	51.2174	32.9321	Mrpl34	8	71464959	71465747	+	607	protein_coding	mitochondrial ribosomal protein L34 [Source:MGI Symbol;Acc:MGI:2137227]	-
ENSMUSG00000015305	33.0849	56.7788	31.1701	54.5189	Sash1	10	8722219	8886070	-	8568	protein_coding	SAM and SH3 domain containing 1 [Source:MGI Symbol;Acc:MGI:1917347]	-
ENSMUSG00000018932	28.8324	54.1128	26.4871	46.7167	Map2k3	11	60932033	60952811	+	3314	protein_coding	mitogen-activated protein kinase kinase 3 [Source:MGI Symbol;Acc:MGI:1346868]	-
ENSMUSG00000005683	35.8875	45.9389	35.7617	46.1759	Cs	10	128337734	128362479	+	5779	protein_coding	citrate synthase [Source:MGI Symbol;Acc:MGI:88529]	-
ENSMUSG00000032218	50.5178	25.8944	78.0183	49.8616	Ccnb2	9	70407692	70421547	-	1531	protein_coding	cyclin B2 [Source:MGI Symbol;Acc:MGI:88311]	-
ENSMUSG00000001281	38.9238	54.935	20.2332	25.638	Itgb7	15	102215995	102231944	-	2770	protein_coding	integrin beta 7 [Source:MGI Symbol;Acc:MGI:96616]	-
ENSMUSG00000021367	0.0606939	156.931	0.0400948	58.197	Edn1	13	42301476	42307990	+	2139	protein_coding	endothelin 1 [Source:MGI Symbol;Acc:MGI:95283]	-
ENSMUSG00000060519	32.2142	131.241	11.2712	20.3261	Tor3a	1	156653617	156674356	-	3892	protein_coding	torsin family 3, member A [Source:MGI Symbol;Acc:MGI:1353652]	-
ENSMUSG00000041958	49.9364	39.0748	40.6867	42.1353	Pigs	11	78328415	78342782	+	2501	protein_coding	phosphatidylinositol glycan anchor biosynthesis, class S [Source:MGI Symbol;Acc:MGI:2687325]	-
ENSMUSG00000030447	32.7333	59.0541	24.9187	59.9345	Cyfip1	7	55841745	55932602	+	11941	protein_coding	cytoplasmic FMR1 interacting protein 1 [Source:MGI Symbol;Acc:MGI:1338801]	-
ENSMUSG00000061032	33.8955	44.5478	34.8949	46.5719	Rrp1	10	78400384	78413043	-	3337	protein_coding	ribosomal RNA processing 1 homolog (S. cerevisiae) [Source:MGI Symbol;Acc:MGI:1203500]	-
ENSMUSG00000086503	74.7921	0	72.9432	103.262	Xist	X	103460366	103483254	-	17946	lncRNA	inactive X specific transcripts [Source:MGI Symbol;Acc:MGI:98974]	-
ENSMUSG00000068039	28.2684	49.6236	28.6529	55.3951	Tcp1	17	12915701	12925067	+	5030	protein_coding	t-complex protein 1 [Source:MGI Symbol;Acc:MGI:98535]	-
ENSMUSG00000022961	38.6241	47.1157	33.5238	59.8849	Son	16	91647506	91679221	+	14907	protein_coding	Son DNA binding protein [Source:MGI Symbol;Acc:MGI:98353]	-
ENSMUSG00000040188	45.1758	45.7566	41.6034	42.2331	Scamp2	9	57560943	57588795	+	3238	protein_coding	secretory carrier membrane protein 2 [Source:MGI Symbol;Acc:MGI:1346518]	-
ENSMUSG00000056515	54.902	41.7079	57.9455	32.1335	Rab31	17	65651729	65772752	-	3813	protein_coding	RAB31, member RAS oncogene family [Source:MGI Symbol;Acc:MGI:1914603]	-
ENSMUSG00000005625	31.3695	48.0378	28.8243	40.8578	Psmd4	3	95032694	95042614	-	2808	protein_coding	proteasome (prosome, macropain) 26S subunit, non-ATPase, 4 [Source:MGI Symbol;Acc:MGI:1201670]	-
ENSMUSG00000076609	63.3869	21.5244	3.74809	3.05599	Igkc	6	70726435	70726966	+	532	IG_C_gene	immunoglobulin kappa constant [Source:MGI Symbol;Acc:MGI:96495]	-
ENSMUSG00000056851	33.9906	46.6229	37.9858	45.6634	Pcbp2	15	102470539	102500061	+	5203	protein_coding	poly(rC) binding protein 2 [Source:MGI Symbol;Acc:MGI:108202]	-
ENSMUSG00000061024	9.42937	60.4143	7.25507	83.4615	Rrs1	1	9545408	9547455	+	2048	protein_coding	ribosome biogenesis regulator 1 [Source:MGI Symbol;Acc:MGI:1929721]	-
ENSMUSG00000026355	36.8869	46.9386	31.5866	46.3257	Mcm6	1	128331590	128359664	-	4666	protein_coding	minichromosome maintenance complex component 6 [Source:MGI Symbol;Acc:MGI:1298227]	-
ENSMUSG00000022365	45.9631	38.4947	41.7861	36.1947	Derl1	15	57869502	57892448	-	3328	protein_coding	Der1-like domain family, member 1 [Source:MGI Symbol;Acc:MGI:1915069]	-
ENSMUSG00000052833	39.3422	40.0499	42.9309	43.8217	Sae1	7	16320234	16387806	-	2597	protein_coding	SUMO1 activating enzyme subunit 1 [Source:MGI Symbol;Acc:MGI:1929264]	-
ENSMUSG00000049932	46.808	26.6435	50.6583	47.4686	H2afx	9	44334694	44336077	+	1384	protein_coding	H2A histone family, member X [Source:MGI Symbol;Acc:MGI:102688]	-
ENSMUSG00000023143	44.7948	37.7112	44.9078	46.6003	Nagpa	16	5195289	5204012	-	2370	protein_coding	N-acetylglucosamine-1-phosphodiester alpha-N-acetylglucosaminidase [Source:MGI Symbol;Acc:MGI:1351598]	-
ENSMUSG00000026553	37.0626	47.6759	35.1735	49.9626	Copa	1	172082529	172122330	+	9427	protein_coding	coatomer protein complex subunit alpha [Source:MGI Symbol;Acc:MGI:1334462]	-
ENSMUSG00000037503	50.416	32.1431	57.7202	37.063	Fam168b	1	34813219	34843065	-	5219	protein_coding	family with sequence similarity 168, member B [Source:MGI Symbol;Acc:MGI:2448487]	-
ENSMUSG00000030084	29.409	44.4715	28.7983	60.5748	Plxna1	6	89316314	89362620	-	9054	protein_coding	plexin A1 [Source:MGI Symbol;Acc:MGI:107685]	-
ENSMUSG00000003206	12.3187	97.3658	12.4854	65.2543	Ebi3	17	55952640	55957022	+	1154	protein_coding	Epstein-Barr virus induced gene 3 [Source:MGI Symbol;Acc:MGI:1354171]	-
ENSMUSG00000019210	28.3734	60.9528	30.0013	47.3963	Atp6v1e1	6	120794305	120822793	-	4110	protein_coding	ATPase, H+ transporting, lysosomal V1 subunit E1 [Source:MGI Symbol;Acc:MGI:894326]	-
ENSMUSG00000026003	36.7296	50.3494	36.3262	40.9487	Acadl	1	66830839	66863277	-	2005	protein_coding	acyl-Coenzyme A dehydrogenase, long-chain [Source:MGI Symbol;Acc:MGI:87866]	-
ENSMUSG00000045594	51.1981	38.5907	41.5627	42.5142	Glb1	9	114401076	114474898	+	3008	protein_coding	galactosidase, beta 1 [Source:MGI Symbol;Acc:MGI:88151]	-
ENSMUSG00000022982	41.4489	45.4836	38.1396	30.1275	Sod1	16	90220754	90226329	+	3970	protein_coding	superoxide dismutase 1, soluble [Source:MGI Symbol;Acc:MGI:98351]	-
ENSMUSG00000020736	40.4277	37.024	40.3988	30.2728	Nt5c	11	115490420	115491862	-	1140	protein_coding	5',3'-nucleotidase, cytosolic [Source:MGI Symbol;Acc:MGI:1354954]	-
ENSMUSG00000020946	29.6536	51.0982	28.0252	43.9301	Gosr2	11	103676849	103697898	-	3266	protein_coding	golgi SNAP receptor complex member 2 [Source:MGI Symbol;Acc:MGI:1927204]	-
ENSMUSG00000057789	38.2677	50.0296	30.4552	32.5747	Bak1	17	27019810	27029009	-	2407	protein_coding	BCL2-antagonist/killer 1 [Source:MGI Symbol;Acc:MGI:1097161]	-
ENSMUSG00000046722	42.7866	40.7429	43.2038	39.4107	Cdc42se1	3	95228732	95236409	+	3258	protein_coding	CDC42 small effector 1 [Source:MGI Symbol;Acc:MGI:1889510]	-
ENSMUSG00000019428	38.3252	43.8859	41.5795	36.8273	Fkbp8	8	70527724	70535328	+	4529	protein_coding	FK506 binding protein 8 [Source:MGI Symbol;Acc:MGI:1341070]	-
ENSMUSG00000004952	30.1492	76.0897	24.2049	50.0709	Rasa4	5	136083916	136111860	+	7485	protein_coding	RAS p21 protein activator 4 [Source:MGI Symbol;Acc:MGI:1858600]	-
ENSMUSG00000030662	28.324	49.4129	26.6249	57.6873	Ipo5	14	120911224	120947999	+	6001	protein_coding	importin 5 [Source:MGI Symbol;Acc:MGI:1917822]	-
ENSMUSG00000038352	4.27424	66.3064	6.37118	108.033	Arl5c	11	97989578	97996181	-	2073	protein_coding	ADP-ribosylation factor-like 5C [Source:MGI Symbol;Acc:MGI:3028577]	-
ENSMUSG00000057561	18.86	72.4925	16.8058	63.7577	Eif1a	18	46597701	46616456	+	4168	protein_coding	eukaryotic translation initiation factor 1A [Source:MGI Symbol;Acc:MGI:95298]	-
ENSMUSG00000007739	34.4261	46.5055	32.6944	45.8771	Cct4	11	22990519	23003780	+	4201	protein_coding	chaperonin containing Tcp1, subunit 4 (delta) [Source:MGI Symbol;Acc:MGI:104689]	-
ENSMUSG00000016921	29.5276	47.8883	28.9293	49.087	Srsf6	2	162931528	162937121	+	4810	protein_coding	serine/arginine-rich splicing factor 6 [Source:MGI Symbol;Acc:MGI:1915246]	-
ENSMUSG00000058603	33.0832	39.9413	37.7542	31.8624	Rpl28-ps1	1	128038569	128038982	+	414	processed_pseudogene	ribosomal protein L28, pseudogene 1 [Source:MGI Symbol;Acc:MGI:3705349]	-
ENSMUSG00000105987	31.6445	41.6254	41.2969	62.647	AI506816	5	23698296	23712667	-	4479	lncRNA	expressed sequence AI506816 [Source:MGI Symbol;Acc:MGI:2140929]	-
ENSMUSG00000058486	40.4375	38.9933	47.4995	45.1228	Wdr91	6	34880426	34910876	-	4652	protein_coding	WD repeat domain 91 [Source:MGI Symbol;Acc:MGI:2141558]	-
ENSMUSG00000015143	31.4706	48.5567	29.772	59.2344	Actn1	12	80167547	80260371	-	5533	protein_coding	actinin, alpha 1 [Source:MGI Symbol;Acc:MGI:2137706]	-
ENSMUSG00000097715	38.471	39.779	37.4439	37.3101	Gpr137b-ps	13	12615057	12650388	-	4716	transcribed_unprocessed_pseudogene	G protein-coupled receptor 137B, pseudogene [Source:MGI Symbol;Acc:MGI:3710533]	-
ENSMUSG00000075010	6.8626	174.304	1.92006	8.59402	AW112010	19	11047612	11055808	-	804	lncRNA	expressed sequence AW112010 [Source:MGI Symbol;Acc:MGI:2147706]	-
ENSMUSG00000042524	31.7973	37.1672	46.1884	66.598	Sun2	15	79724070	79742536	-	5420	protein_coding	Sad1 and UNC84 domain containing 2 [Source:MGI Symbol;Acc:MGI:2443011]	-
ENSMUSG00000006728	36.5518	35.1174	46.5769	38.4622	Cdk4	10	127063534	127067920	+	3249	protein_coding	cyclin-dependent kinase 4 [Source:MGI Symbol;Acc:MGI:88357]	-
ENSMUSG00000021290	38.0565	39.1993	43.3218	39.6822	Atp5mpl	12	111961375	111966977	-	1217	protein_coding	ATP synthase membrane subunit 6.8PL [Source:MGI Symbol;Acc:MGI:1917507]	-
ENSMUSG00000036057	17.4612	56.0975	18.1133	77.0558	Ptpn23	9	110385082	110408213	-	5619	protein_coding	protein tyrosine phosphatase, non-receptor type 23 [Source:MGI Symbol;Acc:MGI:2144837]	-
ENSMUSG00000073409	15.3329	86.1879	0.359915	13.6811	H2-Q6	17	35424850	35430055	+	2085	protein_coding	histocompatibility 2, Q region locus 6 [Source:MGI Symbol;Acc:MGI:95935]	-
ENSMUSG00000058799	38.2661	37.7219	39.9276	45.6063	Nap1l1	10	111473223	111498150	+	4994	protein_coding	nucleosome assembly protein 1-like 1 [Source:MGI Symbol;Acc:MGI:1855693]	-
ENSMUSG00000106734	42.8503	96.7198	9.99803	25.9593	Gm20559	6	3333194	3346128	-	4690	lncRNA	predicted gene, 20559 [Source:MGI Symbol;Acc:MGI:5295666]	-
ENSMUSG00000025016	41.0832	40.0219	39.0969	47.4467	Tm9sf3	19	41210844	41263997	-	8096	protein_coding	transmembrane 9 superfamily member 3 [Source:MGI Symbol;Acc:MGI:1914262]	-
ENSMUSG00000027067	38.4227	39.9233	40.1733	46.0759	Ssrp1	2	85037234	85047109	+	3737	protein_coding	structure specific recognition protein 1 [Source:MGI Symbol;Acc:MGI:107912]	HMG
ENSMUSG00000073987	42.4654	41.4445	39.3679	38.3036	Ggh	4	20042052	20066750	+	1965	protein_coding	gamma-glutamyl hydrolase [Source:MGI Symbol;Acc:MGI:1329035]	-
ENSMUSG00000020190	56.0559	21.838	68.6245	15.8071	Mknk2	10	80665327	80678112	-	3892	protein_coding	MAP kinase-interacting serine/threonine kinase 2 [Source:MGI Symbol;Acc:MGI:894279]	-
ENSMUSG00000034595	35.4708	47.6402	31.2546	42.5987	Ppp1r18	17	35865593	35875596	+	4317	protein_coding	protein phosphatase 1, regulatory subunit 18 [Source:MGI Symbol;Acc:MGI:1923698]	-
ENSMUSG00000027184	37.4202	47.1201	34.2203	52.6747	Caprin1	2	103762941	103797649	-	10219	protein_coding	cell cycle associated protein 1 [Source:MGI Symbol;Acc:MGI:1858234]	-
ENSMUSG00000018819	40.2094	52.9804	36.2262	42.6557	Lsp1	7	142460809	142494867	+	5174	protein_coding	lymphocyte specific 1 [Source:MGI Symbol;Acc:MGI:96832]	-
ENSMUSG00000041354	55.4735	23.8472	55.3749	24.3428	Rgl2	17	33929543	33937687	+	4625	protein_coding	ral guanine nucleotide dissociation stimulator-like 2 [Source:MGI Symbol;Acc:MGI:107483]	-
ENSMUSG00000026737	49.5008	33.6588	51.5452	30.7542	Pip4k2a	2	18842255	18998126	-	3477	protein_coding	phosphatidylinositol-5-phosphate 4-kinase, type II, alpha [Source:MGI Symbol;Acc:MGI:1298206]	-
ENSMUSG00000030120	36.021	39.2653	38.093	31.9193	Mlf2	6	124931386	124937238	+	4106	protein_coding	myeloid leukemia factor 2 [Source:MGI Symbol;Acc:MGI:1353554]	-
ENSMUSG00000024387	33.0841	43.4792	30.7451	45.548	Csnk2b	17	35116196	35122053	-	2067	protein_coding	casein kinase 2, beta polypeptide [Source:MGI Symbol;Acc:MGI:88548]	-
ENSMUSG00000071646	36.8966	36.7135	40.1679	44.3974	Mta2	19	8941875	8952303	+	4093	protein_coding	metastasis-associated gene family, member 2 [Source:MGI Symbol;Acc:MGI:1346340]	zf-GATA
ENSMUSG00000019302	51.4217	34.2329	47.4141	48.4471	Atp6v0a1	11	101009452	101063719	+	6556	protein_coding	ATPase, H+ transporting, lysosomal V0 subunit A1 [Source:MGI Symbol;Acc:MGI:103286]	-
ENSMUSG00000029328	33.6349	45.7495	30.8749	44.22	Hnrnpdl	5	100033577	100039664	-	4818	protein_coding	heterogeneous nuclear ribonucleoprotein D-like [Source:MGI Symbol;Acc:MGI:1355299]	-
ENSMUSG00000022463	30.7844	39.0663	36.3692	74.7532	Srebf2	15	82147181	82205379	+	7184	protein_coding	sterol regulatory element binding factor 2 [Source:MGI Symbol;Acc:MGI:107585]	bHLH
ENSMUSG00000047180	47.9526	38.7821	49.1263	34.2161	Neurl3	1	36264597	36274679	-	3217	protein_coding	neuralized E3 ubiquitin protein ligase 3 [Source:MGI Symbol;Acc:MGI:2429944]	-
ENSMUSG00000020485	43.9983	31.2019	49.4137	32.6742	Supt4a	11	87737552	87743623	+	942	protein_coding	SPT4A, DSIF elongation factor subunit [Source:MGI Symbol;Acc:MGI:107416]	-
ENSMUSG00000114003	34.8663	42.2391	42.2225	33.7799	Gm9616	13	3298887	3299667	+	781	processed_pseudogene	predicted gene 9616 [Source:MGI Symbol;Acc:MGI:3780024]	-
ENSMUSG00000063015	43.0978	38.1978	48.743	34.9025	Ccni	5	93181933	93206495	-	3303	protein_coding	cyclin I [Source:MGI Symbol;Acc:MGI:1341077]	-
ENSMUSG00000060703	36.9385	41.4614	41.9629	54.2238	Cd302	2	60251993	60284488	-	1354	protein_coding	CD302 antigen [Source:MGI Symbol;Acc:MGI:1913455]	-
ENSMUSG00000090136	34.7952	45.7153	37.9075	39.1966	Gm10177	9	37252922	37253365	+	444	transcribed_processed_pseudogene	predicted gene 10177 [Source:MGI Symbol;Acc:MGI:3704330]	-
ENSMUSG00000031885	39.3669	39.5693	40.5771	45.773	Cbfb	8	105170674	105217989	+	3480	protein_coding	core binding factor beta [Source:MGI Symbol;Acc:MGI:99851]	CBF
ENSMUSG00000042312	41.0353	31.7994	46.9296	32.7638	S100a13	3	90514435	90524581	+	715	protein_coding	S100 calcium binding protein A13 [Source:MGI Symbol;Acc:MGI:109581]	-
ENSMUSG00000018677	38.3325	38.2943	36.4709	29.9512	Slc25a39	11	102402985	102407946	-	2756	protein_coding	solute carrier family 25, member 39 [Source:MGI Symbol;Acc:MGI:1196386]	-
ENSMUSG00000028062	35.1207	39.812	40.7338	27.2117	Lamtor2	3	88549819	88553074	-	1218	protein_coding	late endosomal/lysosomal adaptor, MAPK and MTOR activator 2 [Source:MGI Symbol;Acc:MGI:1932697]	-
ENSMUSG00000039158	13.8213	64.1781	14.6161	76.4182	Akna	4	63367125	63403354	-	5765	protein_coding	AT-hook transcription factor [Source:MGI Symbol;Acc:MGI:2140340]	-
ENSMUSG00000023460	14.9814	67.7403	16.153	60.5229	Rab12	17	66494512	66519729	-	3033	protein_coding	RAB12, member RAS oncogene family [Source:MGI Symbol;Acc:MGI:894284]	-
ENSMUSG00000026958	38.457	36.384	39.8101	50.7574	Dpp7	2	25352276	25356359	-	3337	protein_coding	dipeptidylpeptidase 7 [Source:MGI Symbol;Acc:MGI:1933213]	-
ENSMUSG00000020821	29.6458	45.3391	31.0059	41.3678	Kif1c	11	70700548	70731964	+	7276	protein_coding	kinesin family member 1C [Source:MGI Symbol;Acc:MGI:1098260]	-
ENSMUSG00000079419	43.7286	77.2339	16.9747	16.9248	Ms4a6c	19	11469366	11482192	+	2050	protein_coding	membrane-spanning 4-domains, subfamily A, member 6C [Source:MGI Symbol;Acc:MGI:2385644]	-
ENSMUSG00000020115	30.7544	64.3878	28.7228	42.9221	Tbk1	10	121546455	121586787	-	3910	protein_coding	TANK-binding kinase 1 [Source:MGI Symbol;Acc:MGI:1929658]	-
ENSMUSG00000038507	40.3771	115.315	10.9055	9.37847	Parp12	6	39086410	39118349	-	3995	protein_coding	poly (ADP-ribose) polymerase family, member 12 [Source:MGI Symbol;Acc:MGI:2143990]	-
ENSMUSG00000020238	35.5939	40.8621	31.7805	47.3574	Ncln	10	81486249	81496392	-	3465	protein_coding	nicalin [Source:MGI Symbol;Acc:MGI:1926081]	-
ENSMUSG00000001418	44.8689	37.7843	39.1835	39.1522	Glmp	3	88325023	88331313	+	6291	protein_coding	glycosylated lysosomal membrane protein [Source:MGI Symbol;Acc:MGI:1913318]	NCU-G1
ENSMUSG00000110631	54.0896	25.4536	61.2884	41.4187	Gm42047	8	121833247	121841178	+	5647	lncRNA	predicted gene, 42047 [Source:MGI Symbol;Acc:MGI:5624932]	-
ENSMUSG00000020307	29.1733	41.6811	27.6738	35.8685	Cdc34	10	79682195	79688398	+	1572	protein_coding	cell division cycle 34 [Source:MGI Symbol;Acc:MGI:102657]	-
ENSMUSG00000081272	36.8728	35.9664	37.5704	46.5261	Gm13509	2	49308155	49309462	+	1308	processed_pseudogene	predicted gene 13509 [Source:MGI Symbol;Acc:MGI:3649640]	-
ENSMUSG00000027566	33.5657	41.1643	34.5383	39.1515	Psma7	2	180036374	180042433	-	3071	protein_coding	proteasome (prosome, macropain) subunit, alpha type 7 [Source:MGI Symbol;Acc:MGI:1347070]	-
ENSMUSG00000024914	34.3389	41.8142	36.0341	32.0259	Drap1	19	5422805	5424979	-	1741	protein_coding	Dr1 associated protein 1 (negative cofactor 2 alpha) [Source:MGI Symbol;Acc:MGI:1913806]	-
ENSMUSG00000020361	30.1721	42.0497	26.5138	50.5986	Hspa4	11	53259814	53300457	-	5528	protein_coding	heat shock protein 4 [Source:MGI Symbol;Acc:MGI:1342292]	-
ENSMUSG00000049037	27.623	50.0954	31.7482	61.9227	Clec4a1	6	122921848	122934619	+	1558	protein_coding	C-type lectin domain family 4, member a1 [Source:MGI Symbol;Acc:MGI:3036291]	-
ENSMUSG00000028648	40.3436	50.3282	39.2664	39.8283	Ndufs5	4	123712710	123718202	-	860	protein_coding	NADH:ubiquinone oxidoreductase core subunit S5 [Source:MGI Symbol;Acc:MGI:1890889]	-
ENSMUSG00000028670	35.0159	38.099	33.1214	30.0239	Lypla2	4	135968224	135972626	-	2054	protein_coding	lysophospholipase 2 [Source:MGI Symbol;Acc:MGI:1347000]	-
ENSMUSG00000024646	34.4113	21.5753	43.8968	27.3313	Cyb5a	18	84838704	84879871	+	3104	protein_coding	cytochrome b5 type A (microsomal) [Source:MGI Symbol;Acc:MGI:1926952]	-
ENSMUSG00000011148	34.4282	43.2975	30.9813	32.9718	Adssl1	12	112620045	112641360	+	2090	protein_coding	adenylosuccinate synthetase like 1 [Source:MGI Symbol;Acc:MGI:87947]	-
ENSMUSG00000025982	34.968	47.113	32.7475	48.5025	Sf3b1	1	54985169	55027481	-	11370	protein_coding	splicing factor 3b, subunit 1 [Source:MGI Symbol;Acc:MGI:1932339]	-
ENSMUSG00000052296	34.0699	58.435	37.1033	35.5509	Ppp6r1	7	4631495	4659019	-	4887	protein_coding	protein phosphatase 6, regulatory subunit 1 [Source:MGI Symbol;Acc:MGI:2442163]	-
ENSMUSG00000018507	46.7049	34.9241	43.4646	36.0187	Trpv2	11	62574486	62600515	+	4485	protein_coding	transient receptor potential cation channel, subfamily V, member 2 [Source:MGI Symbol;Acc:MGI:1341836]	-
ENSMUSG00000072235	37.4063	34.6901	39.1355	43.6715	Tuba1a	15	98949837	98953703	-	1803	protein_coding	tubulin, alpha 1A [Source:MGI Symbol;Acc:MGI:98869]	-
ENSMUSG00000041164	27.192	38.6929	32.0344	60.9928	Zmiz2	11	6389074	6406158	+	4655	protein_coding	zinc finger, MIZ-type containing 2 [Source:MGI Symbol;Acc:MGI:106374]	zf-MIZ
ENSMUSG00000078652	27.9217	44.6055	25.6358	51.5592	Psme3	11	101316213	101323537	+	2949	protein_coding	proteaseome (prosome, macropain) activator subunit 3 (PA28 gamma, Ki) [Source:MGI Symbol;Acc:MGI:1096366]	-
ENSMUSG00000020483	38.2568	31.3369	40.0054	36.9227	Dynll2	11	87979525	87987533	-	2736	protein_coding	dynein light chain LC8-type 2 [Source:MGI Symbol;Acc:MGI:1915347]	-
ENSMUSG00000022305	36.1346	41.5645	28.0346	48.571	Lrp12	15	39870589	39943994	-	4588	protein_coding	low density lipoprotein-related protein 12 [Source:MGI Symbol;Acc:MGI:2443132]	-
ENSMUSG00000024392	34.5397	41.2661	37.372	42.5442	Bag6	17	35135178	35147322	+	6215	protein_coding	BCL2-associated athanogene 6 [Source:MGI Symbol;Acc:MGI:1919439]	-
ENSMUSG00000029767	32.6788	41.9776	31.3219	53.5901	Calu	6	29348069	29377110	+	4663	protein_coding	calumenin [Source:MGI Symbol;Acc:MGI:1097158]	-
ENSMUSG00000005198	42.3991	28.1893	46.4644	43.4957	Polr2a	11	69733997	69758637	-	7067	protein_coding	polymerase (RNA) II (DNA directed) polypeptide A [Source:MGI Symbol;Acc:MGI:98086]	-
ENSMUSG00000032698	56.2811	37.2168	62.4314	14.176	Lmo2	2	103957986	103981878	+	2166	protein_coding	LIM domain only 2 [Source:MGI Symbol;Acc:MGI:102811]	-
ENSMUSG00000075701	36.6092	38.6524	32.5602	37.0497	Selenos	7	66079649	66089405	+	1477	protein_coding	selenoprotein S [Source:MGI Symbol;Acc:MGI:95994]	-
ENSMUSG00000028108	39.7429	36.9446	25.2934	25.5907	Ecm1	3	95734147	95739569	-	2521	protein_coding	extracellular matrix protein 1 [Source:MGI Symbol;Acc:MGI:103060]	-
ENSMUSG00000021124	33.0601	40.6469	33.1985	33.7636	Vti1b	12	79156017	79172667	-	1612	protein_coding	vesicle transport through interaction with t-SNAREs 1B [Source:MGI Symbol;Acc:MGI:1855688]	-
ENSMUSG00000034160	38.3784	41.216	40.5281	51.7204	Ogt	X	101640060	101684351	+	8045	protein_coding	O-linked N-acetylglucosamine (GlcNAc) transferase (UDP-N-acetylglucosamine:polypeptide-N-acetylglucosaminyl transferase) [Source:MGI Symbol;Acc:MGI:1339639]	-
ENSMUSG00000021807	32.5234	50.521	32.0998	31.4849	Rtraf	14	19811351	19823824	-	1927	protein_coding	RNA transcription, translation and transport factor [Source:MGI Symbol;Acc:MGI:1915295]	-
ENSMUSG00000068466	37.1861	36.5965	45.6072	33.9135	Gm5518	19	29160118	29160762	+	645	processed_pseudogene	predicted gene 5518 [Source:MGI Symbol;Acc:MGI:3648673]	-
ENSMUSG00000037364	34.4428	35.5767	39.2997	47.0467	Srrt	5	137295704	137307674	-	5244	protein_coding	serrate RNA effector molecule homolog (Arabidopsis) [Source:MGI Symbol;Acc:MGI:1933527]	-
ENSMUSG00000040033	47.4189	112.654	9.16457	9.75182	Stat2	10	128270559	128292849	+	5926	protein_coding	signal transducer and activator of transcription 2 [Source:MGI Symbol;Acc:MGI:103039]	STAT
ENSMUSG00000000743	38.9234	37.4479	39.8933	31.7099	Chmp1a	8	123204264	123212763	-	3272	protein_coding	charged multivesicular body protein 1A [Source:MGI Symbol;Acc:MGI:1920159]	-
ENSMUSG00000024066	55.1027	38.5413	44.6924	28.2348	Xdh	17	73883895	73950196	-	9175	protein_coding	xanthine dehydrogenase [Source:MGI Symbol;Acc:MGI:98973]	-
ENSMUSG00000030663	33.0035	43.0327	30.215	35.8813	1110004F10Rik	7	116039397	116105210	+	2490	protein_coding	RIKEN cDNA 1110004F10 gene [Source:MGI Symbol;Acc:MGI:1929274]	-
ENSMUSG00000068706	36.0249	37.9086	39.5007	39.4794	Gm10250	15	5120654	5121135	-	482	processed_pseudogene	predicted pseudogene 10250 [Source:MGI Symbol;Acc:MGI:3642408]	-
ENSMUSG00000059208	32.917	46.2183	33.5031	43.3866	Hnrnpm	17	33646233	33686860	-	7956	protein_coding	heterogeneous nuclear ribonucleoprotein M [Source:MGI Symbol;Acc:MGI:1926465]	-
ENSMUSG00000027351	23.4282	70.5949	15.6918	46.9224	Spred1	2	117121374	117182279	+	6784	protein_coding	sprouty protein with EVH-1 domain 1, related sequence [Source:MGI Symbol;Acc:MGI:2150016]	-
ENSMUSG00000031021	36.8981	38.5723	39.1009	38.8322	Tmem9b	7	109735834	109752875	-	2002	protein_coding	TMEM9 domain family, member B [Source:MGI Symbol;Acc:MGI:1915254]	-
ENSMUSG00000030842	39.5933	37.739	42.4145	29.5253	Lamtor1	7	101905904	101926675	+	3215	protein_coding	late endosomal/lysosomal adaptor, MAPK and MTOR activator 1 [Source:MGI Symbol;Acc:MGI:1913758]	-
ENSMUSG00000002699	8.26868	89.3444	6.09706	66.4166	Lcp2	11	34046920	34092295	+	4459	protein_coding	lymphocyte cytosolic protein 2 [Source:MGI Symbol;Acc:MGI:1321402]	-
ENSMUSG00000043421	3.2662	162.059	3.14904	18.8936	Hilpda	6	29272488	29275446	+	1103	protein_coding	hypoxia inducible lipid droplet associated [Source:MGI Symbol;Acc:MGI:1916823]	-
ENSMUSG00000042492	29.8435	40.3181	30.4534	50.7193	Tbc1d10b	7	127197459	127208468	-	4696	protein_coding	TBC1 domain family, member 10b [Source:MGI Symbol;Acc:MGI:1915699]	-
ENSMUSG00000027322	86.3041	44.5281	9.76432	6.02637	Siglec1	2	131069220	131086765	-	7143	protein_coding	sialic acid binding Ig-like lectin 1, sialoadhesin [Source:MGI Symbol;Acc:MGI:99668]	-
ENSMUSG00000029030	39.4771	31.8065	45.6164	38.8779	Tprgl	4	154157485	154160666	-	2242	protein_coding	transformation related protein 63 regulated like [Source:MGI Symbol;Acc:MGI:1915058]	-
ENSMUSG00000040479	56.7075	17.9467	59.2953	19.4943	Dgkz	2	91932824	91975864	-	6270	protein_coding	diacylglycerol kinase zeta [Source:MGI Symbol;Acc:MGI:1278339]	-
ENSMUSG00000022867	35.4011	77.9953	21.2148	34.1977	Usp25	16	77013706	77116780	+	5411	protein_coding	ubiquitin specific peptidase 25 [Source:MGI Symbol;Acc:MGI:1353655]	-
ENSMUSG00000036046	52.638	27.6729	50.7307	26.2118	5031439G07Rik	15	84943936	84988551	-	9604	protein_coding	RIKEN cDNA 5031439G07 gene [Source:MGI Symbol;Acc:MGI:2444899]	-
ENSMUSG00000033335	40.1956	34.6692	40.5804	38.7244	Dnm2	9	21424908	21507759	+	5330	protein_coding	dynamin 2 [Source:MGI Symbol;Acc:MGI:109547]	-
ENSMUSG00000031839	35.2813	36.0303	37.501	28.8688	Hsbp1	8	119344488	119348922	+	1861	protein_coding	heat shock factor binding protein 1 [Source:MGI Symbol;Acc:MGI:1915446]	-
ENSMUSG00000083327	35.3833	39.4665	33.0522	49.3891	Vcp-rs	X	104345829	104348234	-	2406	processed_pseudogene	valosin containing protein, related sequence [Source:MGI Symbol;Acc:MGI:894298]	-
ENSMUSG00000031779	0.614222	102.095	0.885293	40.5731	Ccl22	8	94745590	94751699	+	2325	protein_coding	chemokine (C-C motif) ligand 22 [Source:MGI Symbol;Acc:MGI:1306779]	-
ENSMUSG00000097418	0.113245	93.035	0.0149621	55.3858	Mir155hg	16	84703167	84715245	+	1433	lncRNA	Mir155 host gene (non-protein coding) [Source:MGI Symbol;Acc:MGI:5477161]	-
ENSMUSG00000006418	37.6107	80.4613	16.368	18.5409	Rnf114	2	167492645	167516173	+	3356	protein_coding	ring finger protein 114 [Source:MGI Symbol;Acc:MGI:1933159]	-
ENSMUSG00000056429	39.2671	40.2755	34.1862	47.6963	Tgoln1	6	72608432	72617000	-	5013	protein_coding	trans-golgi network protein [Source:MGI Symbol;Acc:MGI:105080]	-
ENSMUSG00000022175	26.4055	51.4263	24.6931	51.3305	Lrp10	14	54464137	54471497	+	4463	protein_coding	low-density lipoprotein receptor-related protein 10 [Source:MGI Symbol;Acc:MGI:1929480]	-
ENSMUSG00000001783	32.456	41.4025	33.0998	38.7159	Rtcb	10	85938637	85957823	-	2615	protein_coding	RNA 2',3'-cyclic phosphate and 5'-OH ligase [Source:MGI Symbol;Acc:MGI:106379]	-
ENSMUSG00000044894	29.2654	42.3553	35.3051	30.4517	Uqcrq	11	53427922	53430831	-	1831	protein_coding	ubiquinol-cytochrome c reductase, complex III subunit VII [Source:MGI Symbol;Acc:MGI:107807]	-
ENSMUSG00000015749	34.6768	37.108	42.0336	50.6478	Anp32e	3	95929246	95947390	+	3566	protein_coding	acidic (leucine-rich) nuclear phosphoprotein 32 family, member E [Source:MGI Symbol;Acc:MGI:1913721]	-
ENSMUSG00000071659	37.1865	39.5654	39.8167	40.0531	Hnrnpul2	19	8820010	8834143	+	7108	protein_coding	heterogeneous nuclear ribonucleoprotein U-like 2 [Source:MGI Symbol;Acc:MGI:1915943]	-
ENSMUSG00000020386	33.0767	39.4947	30.1365	42.102	Sar1b	11	51763687	51791925	+	1255	protein_coding	secretion associated Ras related GTPase 1B [Source:MGI Symbol;Acc:MGI:1913647]	-
ENSMUSG00000026395	34.0706	50.827	28.1645	54.3481	Ptprc	1	138062861	138175708	-	18313	protein_coding	protein tyrosine phosphatase, receptor type, C [Source:MGI Symbol;Acc:MGI:97810]	-
ENSMUSG00000058135	26.0882	37.4944	41.1056	29.1233	Gstm1	3	108012255	108017973	-	1473	protein_coding	glutathione S-transferase, mu 1 [Source:MGI Symbol;Acc:MGI:95860]	-
ENSMUSG00000053436	44.8792	31.2312	46.8451	32.1199	Mapk14	17	28691329	28748406	+	4376	protein_coding	mitogen-activated protein kinase 14 [Source:MGI Symbol;Acc:MGI:1346865]	-
ENSMUSG00000031954	30.6927	43.8309	31.7788	33.3739	Cfdp1	8	111768491	111854291	-	1178	protein_coding	craniofacial development protein 1 [Source:MGI Symbol;Acc:MGI:1344403]	-
ENSMUSG00000028412	17.394	58.9583	17.7021	66.7222	Slc44a1	4	53440413	53622478	+	6945	protein_coding	solute carrier family 44, member 1 [Source:MGI Symbol;Acc:MGI:2140592]	-
ENSMUSG00000058076	35.6118	38.401	37.2606	33.0387	Sdhc	1	171127165	171150603	-	3250	protein_coding	succinate dehydrogenase complex, subunit C, integral membrane protein [Source:MGI Symbol;Acc:MGI:1913302]	-
ENSMUSG00000034341	34.346	34.0005	41.2549	34.1584	Wbp2	11	116078573	116086995	-	3177	protein_coding	WW domain binding protein 2 [Source:MGI Symbol;Acc:MGI:104709]	-
ENSMUSG00000037815	33.2996	39.5184	36.9147	49.0899	Ctnna1	18	35118859	35254779	+	6425	protein_coding	catenin (cadherin associated protein), alpha 1 [Source:MGI Symbol;Acc:MGI:88274]	-
ENSMUSG00000020456	32.8665	34.505	34.6721	50.5078	Ogdh	11	6291633	6356642	+	5456	protein_coding	oxoglutarate (alpha-ketoglutarate) dehydrogenase (lipoamide) [Source:MGI Symbol;Acc:MGI:1098267]	-
ENSMUSG00000025144	34.7765	34.6989	46.1861	37.6701	Cenpx	11	120710942	120713738	-	1077	protein_coding	centromere protein X [Source:MGI Symbol;Acc:MGI:894324]	-
ENSMUSG00000027994	33.1209	41.5902	30.3553	35.7162	Mcub	3	129914960	129970206	-	1318	protein_coding	mitochondrial calcium uniporter dominant negative beta subunit [Source:MGI Symbol;Acc:MGI:1914065]	-
ENSMUSG00000020057	16.8729	57.7121	20.7436	81.4592	Dram1	10	88322804	88379080	-	3045	protein_coding	DNA-damage regulated autophagy modulator 1 [Source:MGI Symbol;Acc:MGI:1918962]	-
ENSMUSG00000029068	29.5228	52.0618	29.3865	49.0749	Ccnl2	4	155812489	155824543	+	5278	protein_coding	cyclin L2 [Source:MGI Symbol;Acc:MGI:1927119]	-
ENSMUSG00000038976	38.4518	34.6459	44.1131	31.9339	Ppp1r9b	11	94991035	95006899	+	5083	protein_coding	protein phosphatase 1, regulatory subunit 9B [Source:MGI Symbol;Acc:MGI:2387581]	-
ENSMUSG00000064354	25.4334	25.8068	47.9594	46.7813	mt-Co2	MT	7013	7696	+	684	protein_coding	mitochondrially encoded cytochrome c oxidase II [Source:MGI Symbol;Acc:MGI:102503]	-
ENSMUSG00000057762	34.0001	35.4394	32.619	43.2275	Gm6169	13	97098208	97099237	-	1030	protein_coding	predicted gene 6169 [Source:MGI Symbol;Acc:MGI:3646298]	-
ENSMUSG00000073676	28.889	38.3945	31.4774	31.0588	Hspe1	1	55088132	55091307	+	1474	protein_coding	heat shock protein 1 (chaperonin 10) [Source:MGI Symbol;Acc:MGI:104680]	-
ENSMUSG00000048578	50.9074	25.511	54.0782	35.5964	Mlec	5	115142981	115158179	-	6007	protein_coding	malectin [Source:MGI Symbol;Acc:MGI:1924015]	-
ENSMUSG00000036748	36.0347	36.5181	40.2899	33.7217	Cuedc2	19	46329812	46338702	-	2358	protein_coding	CUE domain containing 2 [Source:MGI Symbol;Acc:MGI:1914366]	-
ENSMUSG00000028719	32.6079	45.9446	31.0263	33.6437	Cmpk1	4	114959336	114987241	-	3420	protein_coding	cytidine monophosphate (UMP-CMP) kinase 1 [Source:MGI Symbol;Acc:MGI:1913838]	-
ENSMUSG00000024571	29.0363	37.7498	31.3975	40.7949	Gm16286	18	80206765	80212741	+	3075	protein_coding	predicted gene 16286 [Source:MGI Symbol;Acc:MGI:3833940]	-
ENSMUSG00000024480	29.0738	50.7824	32.7107	37.2115	Ap3s1	18	46741876	46790826	+	2399	protein_coding	adaptor-related protein complex 3, sigma 1 subunit [Source:MGI Symbol;Acc:MGI:1337062]	-
ENSMUSG00000028847	31.7086	40.5777	32.9572	36.3966	Trappc3	4	126262325	126275883	+	1737	protein_coding	trafficking protein particle complex 3 [Source:MGI Symbol;Acc:MGI:1351486]	-
ENSMUSG00000109511	21.6639	43.512	25.4073	51.6312	Nup62	7	44816088	44830812	+	2854	protein_coding	nucleoporin 62 [Source:MGI Symbol;Acc:MGI:1351500]	-
ENSMUSG00000054404	37.5302	127.684	0.494837	1.08641	Slfn5	11	82951349	82964840	+	6326	protein_coding	schlafen 5 [Source:MGI Symbol;Acc:MGI:1329004]	-
ENSMUSG00000027219	14.0838	156.407	5.37036	21.5218	Slc28a2	2	122426477	122461137	+	4208	protein_coding	solute carrier family 28 (sodium-coupled nucleoside transporter), member 2 [Source:MGI Symbol;Acc:MGI:1913105]	-
ENSMUSG00000006024	34.1963	37.5067	38.3735	34.8807	Napa	7	16098458	16117975	+	3786	protein_coding	N-ethylmaleimide sensitive fusion protein attachment protein alpha [Source:MGI Symbol;Acc:MGI:104563]	-
ENSMUSG00000040048	33.3628	35.7345	34.8829	32.608	Ndufb10	17	24722060	24724478	-	1217	protein_coding	NADH:ubiquinone oxidoreductase subunit B10 [Source:MGI Symbol;Acc:MGI:1915592]	-
ENSMUSG00000032312	47.1425	33.1865	43.4379	24.0662	Csk	9	57626646	57653631	-	3737	protein_coding	c-src tyrosine kinase [Source:MGI Symbol;Acc:MGI:88537]	-
ENSMUSG00000027363	44.3068	38.3323	41.8894	35.9363	Usp8	2	126707328	126759297	+	4193	protein_coding	ubiquitin specific peptidase 8 [Source:MGI Symbol;Acc:MGI:1934029]	-
ENSMUSG00000039191	16.6124	59.8139	12.1178	58.7717	Rbpj	5	53466152	53657362	+	12750	protein_coding	recombination signal binding protein for immunoglobulin kappa J region [Source:MGI Symbol;Acc:MGI:96522]	CSL
ENSMUSG00000027878	21.3363	48.2368	21.1603	86.915	Notch2	3	98013527	98150361	+	10782	protein_coding	notch 2 [Source:MGI Symbol;Acc:MGI:97364]	-
ENSMUSG00000021133	22.1929	64.7423	21.6716	68.5182	Susd6	12	80790510	80880835	+	7615	protein_coding	sushi domain containing 6 [Source:MGI Symbol;Acc:MGI:2444661]	-
ENSMUSG00000027193	33.8842	40.1296	32.9984	44.4697	Api5	2	94411682	94438136	-	4545	protein_coding	apoptosis inhibitor 5 [Source:MGI Symbol;Acc:MGI:1888993]	-
ENSMUSG00000056116	37.4376	85.6452	11.8005	6.8726	H2-T22	17	36037128	36042747	-	3414	protein_coding	histocompatibility 2, T region locus 22 [Source:MGI Symbol;Acc:MGI:95956]	-
ENSMUSG00000006315	36.7757	37.9191	32.1225	28.0778	Tmem147	7	30727701	30729540	-	1112	protein_coding	transmembrane protein 147 [Source:MGI Symbol;Acc:MGI:1915011]	-
ENSMUSG00000039735	10.2513	56.2536	7.69203	83.0323	Fnbp1l	3	122538719	122619715	-	12376	protein_coding	formin binding protein 1-like [Source:MGI Symbol;Acc:MGI:1925642]	-
ENSMUSG00000004771	33.5516	45.429	30.0542	36.0111	Rab11a	9	64715299	64737758	-	2992	protein_coding	RAB11A, member RAS oncogene family [Source:MGI Symbol;Acc:MGI:1858202]	-
ENSMUSG00000037331	16.6486	70.7653	11.9087	59.6476	Larp1	11	58009064	58062034	+	6829	protein_coding	La ribonucleoprotein domain family, member 1 [Source:MGI Symbol;Acc:MGI:1890165]	-
ENSMUSG00000037062	30.4523	55.1412	31.0053	34.9951	Sh3glb1	3	144683678	144720335	-	7467	protein_coding	SH3-domain GRB2-like B1 (endophilin) [Source:MGI Symbol;Acc:MGI:1859730]	-
ENSMUSG00000010097	28.8637	43.431	30.3812	52.1652	Nxf1	19	8757073	8770922	+	4427	protein_coding	nuclear RNA export factor 1 [Source:MGI Symbol;Acc:MGI:1858330]	-
ENSMUSG00000041870	32.5103	41.0836	36.5276	38.6542	Ankrd13a	5	114774677	114806200	+	5983	protein_coding	ankyrin repeat domain 13a [Source:MGI Symbol;Acc:MGI:1915670]	-
ENSMUSG00000024513	31.5573	52.0793	26.8709	32.4546	Mbd2	18	70568189	70626131	+	3214	protein_coding	methyl-CpG binding domain protein 2 [Source:MGI Symbol;Acc:MGI:1333813]	MBD
ENSMUSG00000029518	34.1134	40.7529	33.9097	42.2825	Rab35	5	115631908	115647736	+	2820	protein_coding	RAB35, member RAS oncogene family [Source:MGI Symbol;Acc:MGI:1924657]	-
ENSMUSG00000028070	39.1045	29.7297	43.2356	31.2933	Naxe	3	88056520	88058495	-	908	protein_coding	NAD(P)HX epimerase [Source:MGI Symbol;Acc:MGI:2180167]	-
ENSMUSG00000027555	13.6657	90.015	8.87844	44.5518	Car13	3	14641727	14663002	+	2299	protein_coding	carbonic anhydrase 13 [Source:MGI Symbol;Acc:MGI:1931322]	-
ENSMUSG00000033066	18.8836	54.4934	24.0059	67.3512	Gas7	11	67455437	67688990	+	11342	protein_coding	growth arrest specific 7 [Source:MGI Symbol;Acc:MGI:1202388]	-
ENSMUSG00000035890	22.5707	55.8226	23.4036	43.5633	Rnf126	10	79758515	79766952	-	1704	protein_coding	ring finger protein 126 [Source:MGI Symbol;Acc:MGI:1917544]	-
ENSMUSG00000023277	43.9185	26.686	45.0171	28.0429	Twf2	9	106203108	106215389	+	2319	protein_coding	twinfilin actin binding protein 2 [Source:MGI Symbol;Acc:MGI:1346078]	-
ENSMUSG00000062203	19.146	50.1814	19.521	55.5879	Gspt1	16	11219292	11254325	-	5428	protein_coding	G1 to S phase transition 1 [Source:MGI Symbol;Acc:MGI:1316728]	-
ENSMUSG00000022884	37.5087	29.08	34.342	44.7923	Eif4a2	16	23107444	23114136	+	5338	protein_coding	eukaryotic translation initiation factor 4A2 [Source:MGI Symbol;Acc:MGI:106906]	-
ENSMUSG00000020134	6.50805	81.7134	5.33972	57.7335	Peli1	11	21091291	21150323	+	6553	protein_coding	pellino 1 [Source:MGI Symbol;Acc:MGI:1914495]	-
ENSMUSG00000066150	24.0387	52.186	24.6117	64.7914	Slc31a1	4	62360727	62391769	+	4280	protein_coding	solute carrier family 31, member 1 [Source:MGI Symbol;Acc:MGI:1333843]	-
ENSMUSG00000025580	27.7452	39.7613	28.5438	41.7904	Eif4a3	11	119288363	119300089	-	2122	protein_coding	eukaryotic translation initiation factor 4A3 [Source:MGI Symbol;Acc:MGI:1923731]	-
ENSMUSG00000032359	39.194	33.2074	33.2881	29.862	Ctsh	9	90054152	90076089	+	4499	protein_coding	cathepsin H [Source:MGI Symbol;Acc:MGI:107285]	-
ENSMUSG00000037321	33.0606	113.336	7.05945	5.08767	Tap1	17	34187553	34197225	+	5476	protein_coding	transporter 1, ATP-binding cassette, sub-family B (MDR/TAP) [Source:MGI Symbol;Acc:MGI:98483]	-
ENSMUSG00000019054	33.7058	38.3245	34.7879	28.1542	Fis1	5	136953275	136966234	+	1714	protein_coding	fission, mitochondrial 1 [Source:MGI Symbol;Acc:MGI:1913687]	-
ENSMUSG00000021822	35.7469	53.652	13.0166	19.0602	Plau	14	20836660	20843385	+	2367	protein_coding	plasminogen activator, urokinase [Source:MGI Symbol;Acc:MGI:97611]	-
ENSMUSG00000054408	37.3441	33.1931	36.5036	47.7276	Spcs3	8	54520433	54529998	-	3466	protein_coding	signal peptidase complex subunit 3 homolog (S. cerevisiae) [Source:MGI Symbol;Acc:MGI:1923937]	-
ENSMUSG00000073412	29.8752	27.4931	25.7805	20.7452	Lst1	17	35185095	35188439	-	415	protein_coding	leukocyte specific transcript 1 [Source:MGI Symbol;Acc:MGI:1096324]	-
ENSMUSG00000054405	31.8209	37.6018	35.1191	39.9577	Dnajc8	4	132535550	132553742	+	2555	protein_coding	DnaJ heat shock protein family (Hsp40) member C8 [Source:MGI Symbol;Acc:MGI:1915848]	-
ENSMUSG00000026473	39.6904	33.7644	46.6003	26.3787	Glul	1	153899944	153909723	+	3782	protein_coding	glutamate-ammonia ligase (glutamine synthetase) [Source:MGI Symbol;Acc:MGI:95739]	-
ENSMUSG00000038429	36.6632	33.7889	34.4415	37.7013	Usp5	6	124815019	124829484	-	4621	protein_coding	ubiquitin specific peptidase 5 (isopeptidase T) [Source:MGI Symbol;Acc:MGI:1347343]	-
ENSMUSG00000000149	48.2375	24.7237	52.6414	24.954	Gna12	5	140758408	140830431	-	3416	protein_coding	guanine nucleotide binding protein, alpha 12 [Source:MGI Symbol;Acc:MGI:95767]	-
ENSMUSG00000043998	42.7615	31.3128	39.1739	41.0065	Mgat2	12	69184157	69186770	+	2614	protein_coding	mannoside acetylglucosaminyltransferase 2 [Source:MGI Symbol;Acc:MGI:2384966]	-
ENSMUSG00000019579	33.9605	35.0509	30.1443	33.2913	Mydgf	17	56175744	56183920	-	2222	protein_coding	myeloid derived growth factor [Source:MGI Symbol;Acc:MGI:2156020]	-
ENSMUSG00000070697	33.1534	38.5224	33.7865	35.7929	Utp3	5	88554462	88556090	+	1629	protein_coding	UTP3 small subunit processome component [Source:MGI Symbol;Acc:MGI:1919230]	-
ENSMUSG00000024091	26.8236	50.3837	25.4869	34.3255	Vapa	17	65578327	65613555	-	3492	protein_coding	vesicle-associated membrane protein, associated protein A [Source:MGI Symbol;Acc:MGI:1353561]	-
ENSMUSG00000118346	42.4425	31.7016	39.1261	27.0673	Tmem179b	19	8772525	8774467	-	845	protein_coding	transmembrane protein 179B [Source:MGI Symbol;Acc:MGI:1914956]	-
ENSMUSG00000020917	38.2107	31.4724	41.537	47.8897	Acly	11	100476353	100528000	-	5279	protein_coding	ATP citrate lyase [Source:MGI Symbol;Acc:MGI:103251]	-
ENSMUSG00000026875	2.28175	74.7988	2.27803	64.9165	Traf1	2	34941750	34961772	-	8819	protein_coding	TNF receptor-associated factor 1 [Source:MGI Symbol;Acc:MGI:101836]	-
ENSMUSG00000053560	13.0974	76.4668	13.717	37.5316	Ier2	8	84661331	84662854	-	1524	protein_coding	immediate early response 2 [Source:MGI Symbol;Acc:MGI:104815]	-
ENSMUSG00000003955	20.7337	68.9637	19.8768	40.2099	Fam162a	16	36043761	36071594	-	850	protein_coding	family with sequence similarity 162, member A [Source:MGI Symbol;Acc:MGI:1917436]	-
ENSMUSG00000039515	37.4608	30.2156	42.0341	33.1393	Ptpa	2	30416039	30447806	+	5188	protein_coding	protein phosphatase 2 protein activator [Source:MGI Symbol;Acc:MGI:1346006]	-
ENSMUSG00000029777	25.1199	42.4659	21.1382	37.5657	Gars	6	55038007	55079500	+	3119	protein_coding	glycyl-tRNA synthetase [Source:MGI Symbol;Acc:MGI:2449057]	-
ENSMUSG00000048865	40.0194	38.0142	38.3516	32.924	Arhgap30	1	171388954	171410298	+	8591	protein_coding	Rho GTPase activating protein 30 [Source:MGI Symbol;Acc:MGI:2684948]	-
ENSMUSG00000071655	32.9567	35.329	37.9135	30.0375	Ubxn1	19	8871496	8875863	+	3047	protein_coding	UBX domain protein 1 [Source:MGI Symbol;Acc:MGI:1289301]	-
ENSMUSG00000022453	42.1916	29.8535	46.3342	35.2004	Naga	15	82329532	82338925	-	2577	protein_coding	N-acetyl galactosaminidase, alpha [Source:MGI Symbol;Acc:MGI:1261422]	-
ENSMUSG00000004626	38.1996	33.5962	39.0562	34.0268	Stxbp2	8	3630955	3643644	+	4159	protein_coding	syntaxin binding protein 2 [Source:MGI Symbol;Acc:MGI:107370]	-
ENSMUSG00000068798	33.0038	41.5296	32.7984	31.4221	Rap1a	3	105727267	105801336	-	2607	protein_coding	RAS-related protein 1a [Source:MGI Symbol;Acc:MGI:97852]	-
ENSMUSG00000034932	28.2859	44.7466	31.8102	30.5451	Mrpl54	10	81264713	81266934	-	825	protein_coding	mitochondrial ribosomal protein L54 [Source:MGI Symbol;Acc:MGI:1913297]	-
ENSMUSG00000100514	31.6035	41.2229	35.2182	33.1022	Gm12960	4	111807358	111808423	-	1066	processed_pseudogene	predicted gene 12960 [Source:MGI Symbol;Acc:MGI:3651525]	-
ENSMUSG00000053565	30.7959	37.8458	35.1014	34.4845	Eif3k	7	28971372	28981864	-	2698	protein_coding	eukaryotic translation initiation factor 3, subunit K [Source:MGI Symbol;Acc:MGI:1921080]	-
ENSMUSG00000025487	29.0634	36.4794	29.4595	35.0349	Psmd13	7	140881968	140898643	+	3377	protein_coding	proteasome (prosome, macropain) 26S subunit, non-ATPase, 13 [Source:MGI Symbol;Acc:MGI:1345192]	-
ENSMUSG00000040940	37.4554	29.5395	40.3274	35.5543	Arhgef1	7	24902912	24926594	+	7732	protein_coding	Rho guanine nucleotide exchange factor (GEF) 1 [Source:MGI Symbol;Acc:MGI:1353510]	-
ENSMUSG00000050565	30.2625	84.7056	14.9164	21.9461	Tor1aip2	1	156035403	156068861	+	9218	protein_coding	torsin A interacting protein 2 [Source:MGI Symbol;Acc:MGI:3582695]	-
ENSMUSG00000024981	27.6317	40.4129	24.7291	55.8955	Acsl5	19	55251938	55297720	+	4864	protein_coding	acyl-CoA synthetase long-chain family member 5 [Source:MGI Symbol;Acc:MGI:1919129]	-
ENSMUSG00000040466	27.5095	35.44	38.7119	33.523	Blvrb	7	27447978	27466144	+	2782	protein_coding	biliverdin reductase B (flavin reductase (NADPH)) [Source:MGI Symbol;Acc:MGI:2385271]	-
ENSMUSG00000049723	20.0064	35.5985	22.3206	64.8419	Mmp12	9	7344381	7369499	+	7237	protein_coding	matrix metallopeptidase 12 [Source:MGI Symbol;Acc:MGI:97005]	-
ENSMUSG00000027131	29.1858	39.6496	23.275	34.2101	Emc4	2	112363011	112368027	-	1052	protein_coding	ER membrane protein complex subunit 4 [Source:MGI Symbol;Acc:MGI:1915282]	-
ENSMUSG00000017188	37.0717	32.9874	33.855	26.6071	Coa3	11	101277968	101279114	-	886	protein_coding	cytochrome C oxidase assembly factor 3 [Source:MGI Symbol;Acc:MGI:1098757]	-
ENSMUSG00000016206	46.7882	54.0458	22.1862	21.7895	H2-M3	17	37270220	37274484	+	1438	protein_coding	histocompatibility 2, M region locus 3 [Source:MGI Symbol;Acc:MGI:95915]	-
ENSMUSG00000001403	34.7779	26.6956	46.7077	52.497	Ube2c	2	164769898	164778822	+	2600	protein_coding	ubiquitin-conjugating enzyme E2C [Source:MGI Symbol;Acc:MGI:1915862]	-
ENSMUSG00000008140	37.6299	32.8645	36.663	34.6316	Emc10	7	44489937	44496529	-	2917	protein_coding	ER membrane protein complex subunit 10 [Source:MGI Symbol;Acc:MGI:1916933]	-
ENSMUSG00000030720	21.6486	51.8296	22.1454	42.6446	Cln3	7	126571207	126585817	-	5781	protein_coding	ceroid lipofuscinosis, neuronal 3, juvenile (Batten, Spielmeyer-Vogt disease) [Source:MGI Symbol;Acc:MGI:107537]	-
ENSMUSG00000074622	59.0829	13.8412	46.407	5.75725	Mafb	2	160363703	160367065	-	3363	protein_coding	v-maf musculoaponeurotic fibrosarcoma oncogene family, protein B (avian) [Source:MGI Symbol;Acc:MGI:104555]	TF_bZIP
ENSMUSG00000004937	32.4448	33.9799	33.8757	29.7679	Sgta	10	81044075	81060181	-	2876	protein_coding	small glutamine-rich tetratricopeptide repeat (TPR)-containing, alpha [Source:MGI Symbol;Acc:MGI:1098703]	-
ENSMUSG00000026970	26.5377	56.2722	22.6473	36.234	Rbms1	2	60750193	60963192	-	5473	protein_coding	RNA binding motif, single stranded interacting protein 1 [Source:MGI Symbol;Acc:MGI:1861774]	-
ENSMUSG00000004843	29.7121	39.7097	30.0815	40.4377	Chmp2b	16	65539128	65562726	-	1928	protein_coding	charged multivesicular body protein 2B [Source:MGI Symbol;Acc:MGI:1916192]	-
ENSMUSG00000036138	32.7428	44.4767	36.8096	28.6875	Acaa1a	9	119339676	119350299	+	4414	protein_coding	acetyl-Coenzyme A acyltransferase 1A [Source:MGI Symbol;Acc:MGI:2148491]	-
ENSMUSG00000024338	31.7553	65.5364	13.5455	14.9831	Psmb8	17	34197721	34201454	+	3381	protein_coding	proteasome (prosome, macropain) subunit, beta type 8 (large multifunctional peptidase 7) [Source:MGI Symbol;Acc:MGI:1346527]	-
ENSMUSG00000042688	16.566	63.2197	15.6782	40.0662	Mapk6	9	75369062	75410005	-	6675	protein_coding	mitogen-activated protein kinase 6 [Source:MGI Symbol;Acc:MGI:1354946]	-
ENSMUSG00000019838	21.2623	40.7323	16.0251	69.0069	Slc16a10	10	40033532	40142258	-	7356	protein_coding	solute carrier family 16 (monocarboxylic acid transporters), member 10 [Source:MGI Symbol;Acc:MGI:1919722]	-
ENSMUSG00000009291	36.4241	29.4717	36.046	34.9197	Pttg1ip	10	77581720	77598732	+	3877	protein_coding	pituitary tumor-transforming 1 interacting protein [Source:MGI Symbol;Acc:MGI:2652132]	-
ENSMUSG00000056629	36.5526	31.5842	37.2597	28.6585	Fkbp2	19	6977741	6980501	-	1640	protein_coding	FK506 binding protein 2 [Source:MGI Symbol;Acc:MGI:95542]	-
ENSMUSG00000024414	30.3472	41.2134	27.5573	32.3357	Mrpl27	11	94653767	94660089	+	985	protein_coding	mitochondrial ribosomal protein L27 [Source:MGI Symbol;Acc:MGI:2137224]	-
ENSMUSG00000032097	37.3517	36.7192	36.5786	40.7067	Ddx6	9	44604892	44640731	+	8035	protein_coding	DEAD (Asp-Glu-Ala-Asp) box polypeptide 6 [Source:MGI Symbol;Acc:MGI:104976]	-
ENSMUSG00000117465	21.8934	30.821	60.1354	50.8175	Gm49980	18	30267249	30272133	+	1183	lncRNA	predicted gene, 49980 [Source:MGI Symbol;Acc:MGI:6275257]	-
ENSMUSG00000027340	31.6682	45.4363	25.2645	50.7611	Slc23a2	2	132052496	132145108	-	7951	protein_coding	solute carrier family 23 (nucleobase transporters), member 2 [Source:MGI Symbol;Acc:MGI:1859682]	-
ENSMUSG00000039232	1.5268	88.434	1.56386	49.1697	Stx11	10	12938209	12964298	-	4209	protein_coding	syntaxin 11 [Source:MGI Symbol;Acc:MGI:1921982]	-
ENSMUSG00000023170	33.6094	29.7674	38.9515	31.7666	Gps2	11	69913888	69916591	+	1604	protein_coding	G protein pathway suppressor 2 [Source:MGI Symbol;Acc:MGI:1891751]	-
ENSMUSG00000062353	30.8258	40.2067	31.2309	33.9971	Gm15772	5	3236431	3236868	+	438	processed_pseudogene	predicted gene 15772 [Source:MGI Symbol;Acc:MGI:3805541]	-
ENSMUSG00000030189	18.9248	45.5606	15.6534	35.1953	Ybx3	6	131364855	131388476	-	3075	protein_coding	Y box protein 3 [Source:MGI Symbol;Acc:MGI:2137670]	CSD
ENSMUSG00000002981	33.5849	35.7808	29.1573	42.2631	Clptm1	7	19631571	19665033	-	6210	protein_coding	cleft lip and palate associated transmembrane protein 1 [Source:MGI Symbol;Acc:MGI:1927155]	-
ENSMUSG00000013787	42.1414	29.3796	45.2914	29.7738	Ehmt2	17	34898469	34914052	+	5489	protein_coding	euchromatic histone lysine N-methyltransferase 2 [Source:MGI Symbol;Acc:MGI:2148922]	-
ENSMUSG00000020390	33.1736	39.1809	35.7513	32.8828	Ube2b	11	51985497	52000762	-	2126	protein_coding	ubiquitin-conjugating enzyme E2B [Source:MGI Symbol;Acc:MGI:102944]	-
ENSMUSG00000048537	2.31474	63.4456	2.51769	57.6351	Phldb1	9	44686304	44735198	-	7179	protein_coding	pleckstrin homology like domain, family B, member 1 [Source:MGI Symbol;Acc:MGI:2143230]	-
ENSMUSG00000028964	33.0976	38.1209	32.6583	29.2289	Park7	4	150897133	150914437	-	2479	protein_coding	Parkinson disease (autosomal recessive, early onset) 7 [Source:MGI Symbol;Acc:MGI:2135637]	-
ENSMUSG00000028792	21.0813	48.5254	22.8233	37.3123	Ak2	4	128991958	129011529	+	2140	protein_coding	adenylate kinase 2 [Source:MGI Symbol;Acc:MGI:87978]	-
ENSMUSG00000028861	30.9607	35.4058	35.0928	32.8466	Mrps15	4	126046925	126055532	+	1693	protein_coding	mitochondrial ribosomal protein S15 [Source:MGI Symbol;Acc:MGI:1913657]	-
ENSMUSG00000020053	39.7672	25.9331	42.89	41.1394	Igf1	10	87858265	87937042	+	9904	protein_coding	insulin-like growth factor 1 [Source:MGI Symbol;Acc:MGI:96432]	-
ENSMUSG00000024853	35.4676	35.0917	37.111	36.9172	Sf3b2	19	5273932	5295455	-	6822	protein_coding	splicing factor 3b, subunit 2 [Source:MGI Symbol;Acc:MGI:2441856]	-
ENSMUSG00000063888	28.9922	37.3177	26.692	38.2606	Rpl7l1	17	46773907	46782672	-	3495	protein_coding	ribosomal protein L7-like 1 [Source:MGI Symbol;Acc:MGI:1913479]	-
ENSMUSG00000020219	26.2063	34.766	31.2931	26.5736	Timm13	10	80899450	80900969	-	1371	protein_coding	translocase of inner mitochondrial membrane 13 [Source:MGI Symbol;Acc:MGI:1353432]	-
ENSMUSG00000031165	41.9161	27.1718	38.487	26.0867	Was	X	8081453	8090498	-	2381	protein_coding	Wiskott-Aldrich syndrome [Source:MGI Symbol;Acc:MGI:105059]	-
ENSMUSG00000032000	7.43852	65.339	7.97872	70.9266	Birc3	9	7848699	7873186	-	5009	protein_coding	baculoviral IAP repeat-containing 3 [Source:MGI Symbol;Acc:MGI:1197007]	-
ENSMUSG00000029616	43.4252	27.0211	43.305	24.2294	Erp29	5	121428590	121452506	-	9060	protein_coding	endoplasmic reticulum protein 29 [Source:MGI Symbol;Acc:MGI:1914647]	-
ENSMUSG00000057522	34.6136	41.9805	31.9676	24.3758	Spop	11	95414080	95493406	+	3159	protein_coding	speckle-type BTB/POZ protein [Source:MGI Symbol;Acc:MGI:1343085]	-
ENSMUSG00000015461	32.8327	35.6864	32.5849	41.1177	Atf6b	17	34647146	34655074	+	2757	protein_coding	activating transcription factor 6 beta [Source:MGI Symbol;Acc:MGI:105121]	TF_bZIP
ENSMUSG00000048612	42.9296	27.179	45.1185	37.838	Myof	19	37899036	38043577	-	12603	protein_coding	myoferlin [Source:MGI Symbol;Acc:MGI:1919192]	-
ENSMUSG00000024660	40.1333	19.0415	51.5884	51.1867	Incenp	19	9872296	9899551	-	4329	protein_coding	inner centromere protein [Source:MGI Symbol;Acc:MGI:1313288]	-
ENSMUSG00000026773	3.26234	105.297	2.03603	59.8691	Pfkfb3	2	11471433	11554077	-	7561	protein_coding	6-phosphofructo-2-kinase/fructose-2,6-biphosphatase 3 [Source:MGI Symbol;Acc:MGI:2181202]	-
ENSMUSG00000022200	27.0351	48.8913	24.2714	39.593	Golph3	15	12321450	12351591	+	3257	protein_coding	golgi phosphoprotein 3 [Source:MGI Symbol;Acc:MGI:1913879]	-
ENSMUSG00000036299	30.5567	37.6631	26.4841	31.5864	BC031181	18	75005868	75010152	+	1743	protein_coding	cDNA sequence BC031181 [Source:MGI Symbol;Acc:MGI:3039614]	-
ENSMUSG00000021306	33.9477	33.2293	32.1269	31.7153	Gpr137b	13	13357620	13394014	-	5026	protein_coding	G protein-coupled receptor 137B [Source:MGI Symbol;Acc:MGI:1891463]	-
ENSMUSG00000034786	37.6036	26.1025	37.9642	20.4145	Gpsm3	17	34589806	34591754	+	1343	protein_coding	G-protein signalling modulator 3 (AGS3-like, C. elegans) [Source:MGI Symbol;Acc:MGI:2146785]	-
ENSMUSG00000020088	26.3901	39.1949	26.7665	41.603	Sar1a	10	61680299	61693297	+	3740	protein_coding	secretion associated Ras related GTPase 1A [Source:MGI Symbol;Acc:MGI:98230]	-
ENSMUSG00000020422	31.7711	33.6558	31.8494	48.8904	Tns3	11	8431652	8664681	-	11799	protein_coding	tensin 3 [Source:MGI Symbol;Acc:MGI:2443012]	-
ENSMUSG00000025793	26.4916	36.4457	30.0615	42.7115	Hgs	11	120467635	120483979	+	2982	protein_coding	HGF-regulated tyrosine kinase substrate [Source:MGI Symbol;Acc:MGI:104681]	-
ENSMUSG00000020964	31.6062	34.2408	31.1573	55.1632	Sel1l	12	91806043	91849157	-	8555	protein_coding	sel-1 suppressor of lin-12-like (C. elegans) [Source:MGI Symbol;Acc:MGI:1329016]	-
ENSMUSG00000037731	47.5509	83.5513	30.3818	3.99618	Themis2	4	132781843	132796387	-	3079	protein_coding	thymocyte selection associated family member 2 [Source:MGI Symbol;Acc:MGI:2446213]	-
ENSMUSG00000034349	35.7764	24.272	44.2888	54.4104	Smc4	3	69004738	69034623	+	5210	protein_coding	structural maintenance of chromosomes 4 [Source:MGI Symbol;Acc:MGI:1917349]	-
ENSMUSG00000021109	12.8921	52.0457	11.6295	67.0058	Hif1a	12	73901375	73947530	+	5896	protein_coding	hypoxia inducible factor 1, alpha subunit [Source:MGI Symbol;Acc:MGI:106918]	-
ENSMUSG00000070713	34.7119	39.3998	41.1676	37.367	Gm10282	8	72304110	72305260	-	1151	protein_coding	predicted pseudogene 10282 [Source:MGI Symbol;Acc:MGI:3704312]	-
ENSMUSG00000030161	33.4073	26.0809	44.021	28.0289	Gabarapl1	6	129533160	129542346	+	2013	protein_coding	gamma-aminobutyric acid (GABA) A receptor-associated protein-like 1 [Source:MGI Symbol;Acc:MGI:1914980]	-
ENSMUSG00000020275	8.80304	56.6103	9.52281	72.7759	Rel	11	23736847	23770970	-	7466	protein_coding	reticuloendotheliosis oncogene [Source:MGI Symbol;Acc:MGI:97897]	RHD
ENSMUSG00000026466	37.6913	68.7917	18.593	20.3955	Tor1aip1	1	156004599	156036480	-	5406	protein_coding	torsin A interacting protein 1 [Source:MGI Symbol;Acc:MGI:3582693]	-
ENSMUSG00000069565	31.1772	34.4868	34.2876	34.6278	Dazap1	10	80261486	80288408	+	2944	protein_coding	DAZ associated protein 1 [Source:MGI Symbol;Acc:MGI:1917498]	-
ENSMUSG00000020865	44.2241	29.2306	37.3086	36.2104	Abcc3	11	94343295	94392997	-	5698	protein_coding	ATP-binding cassette, sub-family C (CFTR/MRP), member 3 [Source:MGI Symbol;Acc:MGI:1923658]	-
ENSMUSG00000002458	43.2116	24.0991	40.6315	25.8316	Rgs19	2	181688419	181693977	-	2230	protein_coding	regulator of G-protein signaling 19 [Source:MGI Symbol;Acc:MGI:1915153]	-
ENSMUSG00000026896	11.305	99.3814	1.77513	32.7909	Ifih1	2	62595798	62646255	-	8165	protein_coding	interferon induced with helicase C domain 1 [Source:MGI Symbol;Acc:MGI:1918836]	-
ENSMUSG00000020720	25.9624	39.1857	22.9219	37.2426	Psmd12	11	107479484	107504362	+	2649	protein_coding	proteasome (prosome, macropain) 26S subunit, non-ATPase, 12 [Source:MGI Symbol;Acc:MGI:1914247]	-
ENSMUSG00000019158	32.309	35.3935	29.6479	20.7554	Tmem160	7	16452779	16455494	+	883	protein_coding	transmembrane protein 160 [Source:MGI Symbol;Acc:MGI:1916344]	-
ENSMUSG00000038762	30.0862	37.1585	29.6961	39.8235	Abcf1	17	35956819	35969761	-	4410	protein_coding	ATP-binding cassette, sub-family F (GCN20), member 1 [Source:MGI Symbol;Acc:MGI:1351658]	-
ENSMUSG00000024187	42.639	22.821	52.4966	31.6409	Fam234a	17	26211822	26244242	-	4016	protein_coding	family with sequence similarity 234, member A [Source:MGI Symbol;Acc:MGI:2146854]	-
ENSMUSG00000010406	12.9063	54.0132	15.486	46.3787	Mrpl52	14	54426909	54429756	+	1109	protein_coding	mitochondrial ribosomal protein L52 [Source:MGI Symbol;Acc:MGI:1916086]	-
ENSMUSG00000037280	24.0632	30.1581	24.3873	35.7756	Galnt6	15	100691813	100729376	-	3871	protein_coding	polypeptide N-acetylgalactosaminyltransferase 6 [Source:MGI Symbol;Acc:MGI:1891640]	-
ENSMUSG00000095742	19.2332	48.3142	25.4112	41.0552	CAAA01147332.1	JH584295.1	66	1479	-	243	protein_coding	-	-
ENSMUSG00000017774	33.5453	32.7826	32.4882	35.2719	Myo1c	11	75650504	75673910	+	6585	protein_coding	myosin IC [Source:MGI Symbol;Acc:MGI:106612]	-
ENSMUSG00000034640	5.44409	106.678	4.34422	38.0265	Tiparp	3	65528410	65555518	+	4358	protein_coding	TCDD-inducible poly(ADP-ribose) polymerase [Source:MGI Symbol;Acc:MGI:2159210]	-
ENSMUSG00000058126	27.0744	44.1504	22.0099	38.0855	Tpm3-rs7	14	113314608	113316754	+	2147	protein_coding	tropomyosin 3, related sequence 7 [Source:MGI Symbol;Acc:MGI:99705]	-
ENSMUSG00000021737	26.2662	40.8668	25.614	39.3514	Psmd6	14	14112174	14120984	-	2800	protein_coding	proteasome (prosome, macropain) 26S subunit, non-ATPase, 6 [Source:MGI Symbol;Acc:MGI:1913663]	-
ENSMUSG00000009630	26.1151	43.3936	25.9507	35.7675	Ppp2cb	8	33599625	33619441	+	1469	protein_coding	protein phosphatase 2 (formerly 2A), catalytic subunit, beta isoform [Source:MGI Symbol;Acc:MGI:1321161]	-
ENSMUSG00000054604	26.1041	46.2941	26.1679	43.6009	Cggbp1	16	64851996	64859507	+	4522	protein_coding	CGG triplet repeat binding protein 1 [Source:MGI Symbol;Acc:MGI:2146370]	-
ENSMUSG00000083833	25.5348	37.8302	30.3632	31.2887	Gm13841	5	115801677	115802159	-	483	processed_pseudogene	predicted gene 13841 [Source:MGI Symbol;Acc:MGI:3650890]	-
ENSMUSG00000034659	31.3964	35.4617	28.3956	42.9037	Tmem109	19	10870660	10882001	-	3798	protein_coding	transmembrane protein 109 [Source:MGI Symbol;Acc:MGI:1915789]	-
ENSMUSG00000031820	33.805	32.6281	34.8612	32.9721	Babam1	8	71396861	71404619	+	2406	protein_coding	BRISC and BRCA1 A complex member 1 [Source:MGI Symbol;Acc:MGI:1915501]	-
ENSMUSG00000028044	32.6578	26.1399	46.5944	40.1984	Cks1b	3	89415472	89418383	-	1126	protein_coding	CDC28 protein kinase 1b [Source:MGI Symbol;Acc:MGI:1889208]	-
ENSMUSG00000062554	29.5597	35.8057	33.9337	28.1244	Gm12751	4	34354043	34354423	+	381	processed_pseudogene	predicted gene 12751 [Source:MGI Symbol;Acc:MGI:3651049]	-
ENSMUSG00000038178	48.7519	20.2292	54.4301	26.7427	Slc43a2	11	75531694	75577575	+	10042	protein_coding	solute carrier family 43, member 2 [Source:MGI Symbol;Acc:MGI:2442746]	-
ENSMUSG00000028530	29.5863	45.3376	28.5698	43.4377	Jak1	4	101152367	101265282	-	7227	protein_coding	Janus kinase 1 [Source:MGI Symbol;Acc:MGI:96628]	-
ENSMUSG00000018500	1.10825	59.8467	1.33641	75.862	Adora2b	11	62248984	62266453	+	1845	protein_coding	adenosine A2b receptor [Source:MGI Symbol;Acc:MGI:99403]	-
ENSMUSG00000031530	9.57098	56.487	4.20206	42.5596	Dusp4	8	34807297	34819894	+	2740	protein_coding	dual specificity phosphatase 4 [Source:MGI Symbol;Acc:MGI:2442191]	-
ENSMUSG00000038127	19.6525	47.7658	21.0088	54.8835	Ccdc50	16	27388869	27452218	+	8639	protein_coding	coiled-coil domain containing 50 [Source:MGI Symbol;Acc:MGI:1914751]	-
ENSMUSG00000082292	25.119	127.587	0.151465	0.116012	Gm12250	11	58187739	58189012	+	1274	processed_pseudogene	predicted gene 12250 [Source:MGI Symbol;Acc:MGI:3649299]	-
ENSMUSG00000021072	29.4751	36.3019	28.9732	42.1802	Tmx1	12	70453095	70468040	+	3299	protein_coding	thioredoxin-related transmembrane protein 1 [Source:MGI Symbol;Acc:MGI:1919986]	-
ENSMUSG00000043157	54.0488	9.88054	54.8976	6.39514	Arl11	14	61309753	61311936	+	2184	protein_coding	ADP-ribosylation factor-like 11 [Source:MGI Symbol;Acc:MGI:2444054]	-
ENSMUSG00000085148	18.4547	49.8693	16.1697	51.3723	Mir22hg	11	75461539	75466676	+	1924	lncRNA	Mir22 host gene (non-protein coding) [Source:MGI Symbol;Acc:MGI:1914348]	-
ENSMUSG00000024208	28.3845	30.1772	32.43	25.3836	Uqcc2	17	27122663	27133916	-	837	protein_coding	ubiquinol-cytochrome c reductase complex assembly factor 2 [Source:MGI Symbol;Acc:MGI:1914517]	-
ENSMUSG00000003382	12.6678	64.8134	10.5638	52.2956	Etv3	3	87525407	87540156	+	10274	protein_coding	ets variant 3 [Source:MGI Symbol;Acc:MGI:1350926]	ETS
ENSMUSG00000040528	31.6296	62.3264	21.9953	28.9295	Milr1	11	106751226	106768794	+	2474	protein_coding	mast cell immunoglobulin like receptor 1 [Source:MGI Symbol;Acc:MGI:2685731]	-
ENSMUSG00000039747	7.28485	60.2981	8.14654	65.8005	Orai2	5	136147459	136170713	-	6077	protein_coding	ORAI calcium release-activated calcium modulator 2 [Source:MGI Symbol;Acc:MGI:2443195]	-
ENSMUSG00000022350	35.4309	29.105	35.7328	40.0665	Washc5	15	59331997	59374167	-	4244	protein_coding	WASH complex subunit 5 [Source:MGI Symbol;Acc:MGI:2146110]	-
ENSMUSG00000025511	36.1964	27.142	36.4236	25.8207	Tspan4	7	141475240	141493427	+	2178	protein_coding	tetraspanin 4 [Source:MGI Symbol;Acc:MGI:1928097]	-
ENSMUSG00000033272	30.6425	31.4936	28.3672	35.6522	Slc35a4	18	36679215	36683861	+	3275	protein_coding	solute carrier family 35, member A4 [Source:MGI Symbol;Acc:MGI:1915093]	-
ENSMUSG00000070003	27.2245	43.9655	27.282	32.5704	Ssbp4	8	70597490	70608872	-	3164	protein_coding	single stranded DNA binding protein 4 [Source:MGI Symbol;Acc:MGI:1924150]	-
ENSMUSG00000027366	27.8751	51.63	20.3495	43.636	Sppl2a	2	126890391	126933235	-	8665	protein_coding	signal peptide peptidase like 2A [Source:MGI Symbol;Acc:MGI:1913802]	-
ENSMUSG00000028657	39.2582	27.657	36.7538	31.9312	Ppt1	4	122836242	122859175	+	3674	protein_coding	palmitoyl-protein thioesterase 1 [Source:MGI Symbol;Acc:MGI:1298204]	-
ENSMUSG00000015243	23.267	48.0091	20.9131	55.3407	Abca1	4	53030787	53159895	-	10363	protein_coding	ATP-binding cassette, sub-family A (ABC1), member 1 [Source:MGI Symbol;Acc:MGI:99607]	-
ENSMUSG00000019433	36.9612	28.8825	39.868	28.1023	Gipc1	8	83652677	83664694	+	1729	protein_coding	GIPC PDZ domain containing family, member 1 [Source:MGI Symbol;Acc:MGI:1926252]	-
ENSMUSG00000027381	14.5605	50.6534	15.4109	43.8159	Bcl2l11	2	128126038	128162547	+	8029	protein_coding	BCL2-like 11 (apoptosis facilitator) [Source:MGI Symbol;Acc:MGI:1197519]	-
ENSMUSG00000030884	29.7598	36.998	29.7078	33.0694	Uqcrc2	7	120635176	120659524	+	2552	protein_coding	ubiquinol cytochrome c reductase core protein 2 [Source:MGI Symbol;Acc:MGI:1914253]	-
ENSMUSG00000032199	31.1305	32.113	32.5944	35.7759	Polr2m	9	71478437	71485935	-	2424	protein_coding	polymerase (RNA) II (DNA directed) polypeptide M [Source:MGI Symbol;Acc:MGI:107282]	-
ENSMUSG00000039016	28.3834	35.8327	29.0153	25.394	Timm8b	9	50603910	50605320	+	518	protein_coding	translocase of inner mitochondrial membrane 8B [Source:MGI Symbol;Acc:MGI:1353424]	-
ENSMUSG00000030224	23.6435	36.0816	24.4729	38.5999	Strap	6	137735078	137751932	+	3090	protein_coding	serine/threonine kinase receptor associated protein [Source:MGI Symbol;Acc:MGI:1329037]	-
ENSMUSG00000030824	36.8747	31.0145	35.7327	38.0116	Nucb1	7	45490458	45510406	-	8212	protein_coding	nucleobindin 1 [Source:MGI Symbol;Acc:MGI:97388]	-
ENSMUSG00000032388	31.4279	33.6787	35.0733	27.3057	Spg21	9	65460947	65488470	+	3567	protein_coding	SPG21, maspardin [Source:MGI Symbol;Acc:MGI:106403]	-
ENSMUSG00000004530	35.8414	26.6755	35.9149	27.9952	Coro1c	5	113842436	113908758	-	9664	protein_coding	coronin, actin binding protein 1C [Source:MGI Symbol;Acc:MGI:1345964]	-
ENSMUSG00000035711	37.894	29.7394	35.9495	17.145	Dok3	13	55523231	55529296	-	2459	protein_coding	docking protein 3 [Source:MGI Symbol;Acc:MGI:1351490]	-
ENSMUSG00000035545	31.4156	36.3812	31.1871	32.3389	Leng8	7	4137039	4148177	+	6395	protein_coding	leukocyte receptor cluster (LRC) member 8 [Source:MGI Symbol;Acc:MGI:2142195]	-
ENSMUSG00000028955	27.2208	36.5171	31.0886	38.9193	Vamp3	4	151047300	151057963	-	2889	protein_coding	vesicle-associated membrane protein 3 [Source:MGI Symbol;Acc:MGI:1321389]	-
ENSMUSG00000091337	41.0355	27.4291	38.5958	28.5808	Eid1	2	125673095	125674785	+	1691	protein_coding	EP300 interacting inhibitor of differentiation 1 [Source:MGI Symbol;Acc:MGI:1889651]	-
ENSMUSG00000020101	53.8949	23.2585	53.5547	18.158	Vsir	10	60346851	60372684	+	5014	protein_coding	V-set immunoregulatory receptor [Source:MGI Symbol;Acc:MGI:1921298]	-
ENSMUSG00000015120	28.2108	35.124	28.4831	39.4607	Ube2i	17	25261916	25274622	-	5474	protein_coding	ubiquitin-conjugating enzyme E2I [Source:MGI Symbol;Acc:MGI:107365]	-
ENSMUSG00000040435	4.93968	115.193	4.38012	26.4447	Ppp1r15a	7	45522916	45526268	-	2937	protein_coding	protein phosphatase 1, regulatory subunit 15A [Source:MGI Symbol;Acc:MGI:1927072]	-
ENSMUSG00000020143	36.4303	32.5576	31.2987	39.1683	Dock2	11	34226815	34783892	-	11425	protein_coding	dedicator of cyto-kinesis 2 [Source:MGI Symbol;Acc:MGI:2149010]	-
ENSMUSG00000028426	23.5848	40.8129	20.502	37.0335	Rad23b	4	55350043	55392237	+	5733	protein_coding	RAD23 homolog B, nucleotide excision repair protein [Source:MGI Symbol;Acc:MGI:105128]	-
ENSMUSG00000070319	21.1193	40.5267	19.69	35.3108	Eif3g	9	20894349	20898623	-	1984	protein_coding	eukaryotic translation initiation factor 3, subunit G [Source:MGI Symbol;Acc:MGI:1858258]	-
ENSMUSG00000057666	44.9186	23.1952	3.09704	38.0672	Gapdh	6	125161715	125166467	-	4133	protein_coding	glyceraldehyde-3-phosphate dehydrogenase [Source:MGI Symbol;Acc:MGI:95640]	-
ENSMUSG00000032688	2.70587	62.5337	2.53628	79.9088	Malt1	18	65430938	65479067	+	18040	protein_coding	MALT1 paracaspase [Source:MGI Symbol;Acc:MGI:2445027]	-
ENSMUSG00000022553	38.444	23.549	45.2281	25.8127	Maf1	15	76351294	76354380	+	2412	protein_coding	MAF1 homolog, negative regulator of RNA polymerase III [Source:MGI Symbol;Acc:MGI:1916127]	-
ENSMUSG00000020430	29.5904	32.5355	27.2475	33.6262	Pes1	11	3963975	3980004	+	3024	protein_coding	pescadillo ribosomal biogenesis factor 1 [Source:MGI Symbol;Acc:MGI:1890613]	-
ENSMUSG00000021832	23.4745	40.8666	20.8216	38.8299	Psmc6	14	45329788	45349705	+	3498	protein_coding	proteasome (prosome, macropain) 26S subunit, ATPase, 6 [Source:MGI Symbol;Acc:MGI:1914339]	-
ENSMUSG00000032661	51.7488	78.1288	0.363967	0.146356	Oas3	5	120753098	120777661	-	7069	protein_coding	2'-5' oligoadenylate synthetase 3 [Source:MGI Symbol;Acc:MGI:2180850]	-
ENSMUSG00000015671	25.4488	44.5469	22.4272	31.3665	Psma2	13	14613240	14674236	+	3673	protein_coding	proteasome (prosome, macropain) subunit, alpha type 2 [Source:MGI Symbol;Acc:MGI:104885]	-
ENSMUSG00000031596	2.63628	46.2719	3.01367	104.074	Slc7a2	8	40862396	40922308	+	9135	protein_coding	solute carrier family 7 (cationic amino acid transporter, y+ system), member 2 [Source:MGI Symbol;Acc:MGI:99828]	-
ENSMUSG00000018583	20.2207	37.196	20.8852	50.9209	G3bp1	11	55469685	55504838	+	7064	protein_coding	GTPase activating protein (SH3 domain) binding protein 1 [Source:MGI Symbol;Acc:MGI:1351465]	-
ENSMUSG00000035673	18.4589	57.304	19.6138	45.1845	Sbno2	10	80056992	80105571	-	10715	protein_coding	strawberry notch 2 [Source:MGI Symbol;Acc:MGI:2448490]	-
ENSMUSG00000026360	55.7757	6.48526	36.834	0.967802	Rgs2	1	143999338	144004161	-	3627	protein_coding	regulator of G-protein signaling 2 [Source:MGI Symbol;Acc:MGI:1098271]	-
ENSMUSG00000029686	23.4905	41.8202	20.5226	46.7724	Cul1	6	47453398	47526139	+	4040	protein_coding	cullin 1 [Source:MGI Symbol;Acc:MGI:1349658]	-
ENSMUSG00000037679	24.7002	36.5867	21.4847	29.5006	Inf2	12	112588784	112615557	+	4871	protein_coding	inverted formin, FH2 and WH2 domain containing [Source:MGI Symbol;Acc:MGI:1917685]	-
ENSMUSG00000019916	19.8413	72.1579	12.1379	40.7668	P4ha1	10	59323296	59373304	+	4114	protein_coding	procollagen-proline, 2-oxoglutarate 4-dioxygenase (proline 4-hydroxylase), alpha 1 polypeptide [Source:MGI Symbol;Acc:MGI:97463]	-
ENSMUSG00000028771	19.1832	49.2089	18.8988	39.2557	Ptpn12	5	20986645	21055911	-	3509	protein_coding	protein tyrosine phosphatase, non-receptor type 12 [Source:MGI Symbol;Acc:MGI:104673]	-
ENSMUSG00000028277	22.379	37.4396	21.1613	49.0604	Ube2j1	4	33031416	33052363	+	3530	protein_coding	ubiquitin-conjugating enzyme E2J 1 [Source:MGI Symbol;Acc:MGI:1926245]	-
ENSMUSG00000020349	22.6586	42.7908	21.747	41.281	Ppp2ca	11	52098681	52127778	+	7490	protein_coding	protein phosphatase 2 (formerly 2A), catalytic subunit, alpha isoform [Source:MGI Symbol;Acc:MGI:1321159]	-
ENSMUSG00000027829	23.7643	56.284	19.3956	40.1597	Ccnl1	3	65946151	65958249	-	5997	protein_coding	cyclin L1 [Source:MGI Symbol;Acc:MGI:1922664]	-
ENSMUSG00000035311	30.7292	36.0551	23.6237	42.2318	Gnptab	10	88379132	88447329	+	5883	protein_coding	N-acetylglucosamine-1-phosphate transferase, alpha and beta subunits [Source:MGI Symbol;Acc:MGI:3643902]	-
ENSMUSG00000046034	34.9674	29.3502	35.1055	26.932	Otulin	15	27542635	27630693	-	1693	protein_coding	OTU deubiquitinase with linear linkage specificity [Source:MGI Symbol;Acc:MGI:3577015]	-
ENSMUSG00000024181	31.3036	29.4168	36.4958	25.4364	Mrpl28	17	26123500	26126613	+	1380	protein_coding	mitochondrial ribosomal protein L28 [Source:MGI Symbol;Acc:MGI:1915861]	-
ENSMUSG00000005846	22.7825	33.9978	20.8235	44.2807	Rsl1d1	16	11192970	11203331	-	2258	protein_coding	ribosomal L1 domain containing 1 [Source:MGI Symbol;Acc:MGI:1913659]	-
ENSMUSG00000042608	4.04419	78.7324	4.00483	50.4479	Stk40	4	126103957	126141029	+	4117	protein_coding	serine/threonine kinase 40 [Source:MGI Symbol;Acc:MGI:1921428]	-
ENSMUSG00000071014	28.0235	39.3319	29.3467	26.1283	Ndufb6	4	40270591	40279421	-	659	protein_coding	NADH:ubiquinone oxidoreductase subunit B6 [Source:MGI Symbol;Acc:MGI:2684983]	-
ENSMUSG00000000711	34.0398	31.4399	36.7875	34.9707	Rab5b	10	128677175	128696264	-	4201	protein_coding	RAB5B, member RAS oncogene family [Source:MGI Symbol;Acc:MGI:105938]	-
ENSMUSG00000026305	22.3615	43.3906	19.7537	38.6232	Lrrfip1	1	90998737	91128944	+	6469	protein_coding	leucine rich repeat (in FLII) interacting protein 1 [Source:MGI Symbol;Acc:MGI:1342770]	LRRFIP
ENSMUSG00000036246	37.5887	24.3851	41.9893	33.0098	Gmip	8	69808679	69821870	+	5552	protein_coding	Gem-interacting protein [Source:MGI Symbol;Acc:MGI:1926066]	-
ENSMUSG00000022757	29.2274	44.658	26.8757	35.6761	Tfg	16	56690332	56717450	-	2292	protein_coding	Trk-fused gene [Source:MGI Symbol;Acc:MGI:1338041]	-
ENSMUSG00000077565	7.29349	71.0664	4.81813	36.9497	Gm23201	2	167064998	167065086	+	89	snoRNA	predicted gene, 23201 [Source:MGI Symbol;Acc:MGI:5452978]	-
ENSMUSG00000039886	29.717	32.9758	26.1254	26.89	Tmem120a	5	135735485	135744448	-	1730	protein_coding	transmembrane protein 120A [Source:MGI Symbol;Acc:MGI:2686991]	-
ENSMUSG00000031712	10.522	95.4771	9.03714	30.2167	Il15	8	82331632	82403222	-	2261	protein_coding	interleukin 15 [Source:MGI Symbol;Acc:MGI:103014]	-
ENSMUSG00000055093	20.4659	45.4644	27.6771	20.5537	Gm8430	6	122456904	122457374	+	471	processed_pseudogene	predicted pseudogene 8430 [Source:MGI Symbol;Acc:MGI:3645406]	-
ENSMUSG00000019943	23.8483	41.8608	21.9098	49.4904	Atp2b1	10	98914406	99026143	+	15218	protein_coding	ATPase, Ca++ transporting, plasma membrane 1 [Source:MGI Symbol;Acc:MGI:104653]	-
ENSMUSG00000036309	31.5166	33.6548	29.8288	32.4041	Skp1a	11	52231995	52246858	+	2211	protein_coding	S-phase kinase-associated protein 1A [Source:MGI Symbol;Acc:MGI:103575]	-
ENSMUSG00000060601	30.7142	32.1446	35.2103	33.854	Nr1h2	7	44549616	44553951	-	3354	protein_coding	nuclear receptor subfamily 1, group H, member 2 [Source:MGI Symbol;Acc:MGI:1352463]	THR-like
ENSMUSG00000019998	35.6051	37.7349	33.7117	27.8217	Stx7	10	24149302	24190222	+	4473	protein_coding	syntaxin 7 [Source:MGI Symbol;Acc:MGI:1858210]	-
ENSMUSG00000026021	24.2326	46.7158	23.909	32.0729	Sumo1	1	59586558	59670834	-	2076	protein_coding	small ubiquitin-like modifier 1 [Source:MGI Symbol;Acc:MGI:1197010]	-
ENSMUSG00000023075	26.0495	43.3763	24.4921	37.8386	Akirin1	4	123734559	123750345	-	3450	protein_coding	akirin 1 [Source:MGI Symbol;Acc:MGI:1915300]	-
ENSMUSG00000031556	40.1648	25.3496	41.2394	24.7493	Tm2d2	8	25017211	25023260	+	1802	protein_coding	TM2 domain containing 2 [Source:MGI Symbol;Acc:MGI:1916992]	-
ENSMUSG00000024937	38.0767	23.7861	35.717	28.4126	Ehbp1l1	19	5707376	5726317	-	6964	protein_coding	EH domain binding protein 1-like 1 [Source:MGI Symbol;Acc:MGI:3612340]	-
ENSMUSG00000041598	11.181	55.989	10.0582	34.5154	Cdc42ep4	11	113726850	113751881	-	3643	protein_coding	CDC42 effector protein (Rho GTPase binding) 4 [Source:MGI Symbol;Acc:MGI:1929760]	-
ENSMUSG00000032383	34.1746	33.7344	29.7185	29.8392	Ppib	9	66060222	66066623	+	3305	protein_coding	peptidylprolyl isomerase B [Source:MGI Symbol;Acc:MGI:97750]	-
ENSMUSG00000014599	1.71468	74.2401	0.868833	44.5691	Csf1	3	107741048	107760469	-	5281	protein_coding	colony stimulating factor 1 (macrophage) [Source:MGI Symbol;Acc:MGI:1339753]	-
ENSMUSG00000025369	34.3092	26.0828	36.3974	37.5819	Smarcc2	10	128459248	128490482	+	5552	protein_coding	SWI/SNF related, matrix associated, actin dependent regulator of chromatin, subfamily c, member 2 [Source:MGI Symbol;Acc:MGI:1915344]	MYB
ENSMUSG00000020432	37.7313	26.1929	33.3423	33.6076	Tcn2	11	3917192	3932159	-	2178	protein_coding	transcobalamin 2 [Source:MGI Symbol;Acc:MGI:98534]	-
ENSMUSG00000005442	38.7745	24.3281	45.4287	28.4894	Cic	7	25267704	25294159	+	10294	protein_coding	capicua transcriptional repressor [Source:MGI Symbol;Acc:MGI:1918972]	HMG
ENSMUSG00000024997	28.5253	34.7384	27.7655	28.6748	Prdx3	19	60864051	60874556	-	1478	protein_coding	peroxiredoxin 3 [Source:MGI Symbol;Acc:MGI:88034]	-
ENSMUSG00000004846	28.3407	48.063	21.4976	26.6718	Plod3	5	136987019	136996648	+	4519	protein_coding	procollagen-lysine, 2-oxoglutarate 5-dioxygenase 3 [Source:MGI Symbol;Acc:MGI:1347008]	-
ENSMUSG00000063511	25.6692	35.7988	30.3175	38.0362	Snrnp70	7	45376453	45395742	-	7618	protein_coding	small nuclear ribonucleoprotein 70 (U1) [Source:MGI Symbol;Acc:MGI:98341]	-
ENSMUSG00000002064	36.7407	28.1325	35.5363	26.5843	Sdf2	11	78245746	78255496	+	1515	protein_coding	stromal cell derived factor 2 [Source:MGI Symbol;Acc:MGI:108019]	-
ENSMUSG00000010358	24.7696	88.232	5.09014	10.2697	Ifi35	11	101448407	101458698	+	1727	protein_coding	interferon-induced protein 35 [Source:MGI Symbol;Acc:MGI:1917360]	-
ENSMUSG00000015750	34.1682	35.396	33.4288	27.7819	Aph1a	3	95893969	95898288	+	3450	protein_coding	aph1 homolog A, gamma secretase subunit [Source:MGI Symbol;Acc:MGI:2385110]	-
ENSMUSG00000020936	35.0567	33.2313	28.6673	28.9956	Nmt1	11	103028190	103068912	+	5017	protein_coding	N-myristoyltransferase 1 [Source:MGI Symbol;Acc:MGI:102579]	-
ENSMUSG00000053119	31.9467	29.6371	35.2683	30.5716	Chmp3	6	71543797	71582609	+	3250	protein_coding	charged multivesicular body protein 3 [Source:MGI Symbol;Acc:MGI:1913950]	-
ENSMUSG00000000088	26.1996	36.4793	27.084	27.5408	Cox5a	9	57521274	57532426	+	2101	protein_coding	cytochrome c oxidase subunit 5A [Source:MGI Symbol;Acc:MGI:88474]	-
ENSMUSG00000021111	33.1795	31.824	32.7673	34.5966	Papola	12	105784694	105838944	+	6595	protein_coding	poly (A) polymerase alpha [Source:MGI Symbol;Acc:MGI:109301]	-
ENSMUSG00000006398	37.7553	15.6682	56.7007	42.5475	Cdc20	4	118432901	118437352	-	1868	protein_coding	cell division cycle 20 [Source:MGI Symbol;Acc:MGI:1859866]	-
ENSMUSG00000005686	11.4493	39.4879	9.56391	71.6602	Ampd3	7	110768206	110812405	+	5627	protein_coding	adenosine monophosphate deaminase 3 [Source:MGI Symbol;Acc:MGI:1096344]	-
ENSMUSG00000026176	36.4473	24.9474	42.0646	24.7366	Ctdsp1	1	74391509	74397285	+	3334	protein_coding	CTD (carboxy-terminal domain, RNA polymerase II, polypeptide A) small phosphatase 1 [Source:MGI Symbol;Acc:MGI:2654470]	-
ENSMUSG00000032328	30.6165	34.2151	30.9876	40.1892	Tmem30a	9	79768943	79793507	-	5646	protein_coding	transmembrane protein 30A [Source:MGI Symbol;Acc:MGI:106402]	-
ENSMUSG00000027852	28.6022	37.0821	28.2578	36.1179	Nras	3	103058285	103067914	+	5331	protein_coding	neuroblastoma ras oncogene [Source:MGI Symbol;Acc:MGI:97376]	-
ENSMUSG00000022462	29.7863	29.8047	36.062	35.8919	Slc38a2	15	96687392	96699730	-	8838	protein_coding	solute carrier family 38, member 2 [Source:MGI Symbol;Acc:MGI:1915010]	-
ENSMUSG00000026914	24.9635	39.7707	20.4903	38.1027	Psmd14	2	61711694	61800376	+	2820	protein_coding	proteasome (prosome, macropain) 26S subunit, non-ATPase, 14 [Source:MGI Symbol;Acc:MGI:1913284]	-
ENSMUSG00000046836	32.1645	40.2171	30.0983	32.3623	Brox	1	183276352	183297269	-	5010	protein_coding	BRO1 domain and CAAX motif containing [Source:MGI Symbol;Acc:MGI:1918928]	-
ENSMUSG00000024590	34.0887	24.9683	41.8607	41.6651	Lmnb1	18	56707813	56753424	+	2962	protein_coding	lamin B1 [Source:MGI Symbol;Acc:MGI:96795]	-
ENSMUSG00000047810	14.4091	52.9885	14.0055	50.1449	Ccdc88b	19	6844623	6858211	-	5032	protein_coding	coiled-coil domain containing 88B [Source:MGI Symbol;Acc:MGI:1925567]	-
ENSMUSG00000045427	26.6319	47.7356	24.3802	33.626	Hnrnph2	X	134601179	134607060	+	4369	protein_coding	heterogeneous nuclear ribonucleoprotein H2 [Source:MGI Symbol;Acc:MGI:1201779]	-
ENSMUSG00000062234	33.2373	30.8488	32.0928	33.5583	Gak	5	108569411	108629755	-	6439	protein_coding	cyclin G associated kinase [Source:MGI Symbol;Acc:MGI:2442153]	-
ENSMUSG00000040463	16.9915	37.699	14.9675	47.3539	Mybbp1a	11	72441355	72451768	+	5803	protein_coding	MYB binding protein (P160) 1a [Source:MGI Symbol;Acc:MGI:106181]	-
ENSMUSG00000102869	32.1853	33.1051	30.3877	32.7473	2900097C17Rik	2	156388065	156392979	-	4915	lncRNA	RIKEN cDNA 2900097C17 gene [Source:MGI Symbol;Acc:MGI:1914767]	-
ENSMUSG00000030286	33.8466	28.7567	32.3556	34.8059	Emc3	6	113514874	113531652	-	3361	protein_coding	ER membrane protein complex subunit 3 [Source:MGI Symbol;Acc:MGI:1913337]	-
ENSMUSG00000020198	35.9769	27.6863	34.7635	33.9652	Ap3d1	10	80706956	80742264	-	8914	protein_coding	adaptor-related protein complex 3, delta 1 subunit [Source:MGI Symbol;Acc:MGI:107734]	-
ENSMUSG00000059040	27.0265	40.6345	24.1365	41.6348	Eno1b	18	48045335	48048412	+	1877	protein_coding	enolase 1B, retrotransposed [Source:MGI Symbol;Acc:MGI:3648653]	-
ENSMUSG00000079111	28.1617	29.1567	26.2001	39.0103	Kdelr2	5	143403838	143421901	+	1829	protein_coding	KDEL (Lys-Asp-Glu-Leu) endoplasmic reticulum protein retention receptor 2 [Source:MGI Symbol;Acc:MGI:1914163]	-
ENSMUSG00000007613	32.615	32.0832	34.4875	25.0742	Tgfbr1	4	47353222	47414931	+	6534	protein_coding	transforming growth factor, beta receptor I [Source:MGI Symbol;Acc:MGI:98728]	-
ENSMUSG00000063556	26.908	36.1277	32.0236	29.2913	Gm10132	14	77251847	77252314	-	468	processed_pseudogene	predicted gene 10132 [Source:MGI Symbol;Acc:MGI:3704449]	-
ENSMUSG00000022391	28.1646	28.6561	29.2577	45.8015	Rangap1	15	81704248	81745530	-	4863	protein_coding	RAN GTPase activating protein 1 [Source:MGI Symbol;Acc:MGI:103071]	-
ENSMUSG00000001017	27.4141	36.1221	28.0197	35.7915	Chtop	3	90498956	90509498	-	3637	protein_coding	chromatin target of PRMT1 [Source:MGI Symbol;Acc:MGI:1913761]	-
ENSMUSG00000028953	23.6882	32.3602	22.9263	37.6976	Abcf2	5	24565345	24577467	-	2569	protein_coding	ATP-binding cassette, sub-family F (GCN20), member 2 [Source:MGI Symbol;Acc:MGI:1351657]	-
ENSMUSG00000061981	30.9043	31.8494	31.8324	33.1199	Flot2	11	78037931	78060434	+	2740	protein_coding	flotillin 2 [Source:MGI Symbol;Acc:MGI:103309]	-
ENSMUSG00000053012	31.5229	37.8601	29.3534	28.0841	Krcc1	6	71271677	71285319	+	1913	protein_coding	lysine-rich coiled-coil 1 [Source:MGI Symbol;Acc:MGI:1889377]	-
ENSMUSG00000073838	28.21	31.4179	29.5831	30.8465	Tufm	7	126487361	126490731	+	2125	protein_coding	Tu translation elongation factor, mitochondrial [Source:MGI Symbol;Acc:MGI:1923686]	-
ENSMUSG00000029265	24.4493	45.4043	23.4565	35.9935	Dr1	5	108268897	108280526	+	3478	protein_coding	down-regulator of transcription 1 [Source:MGI Symbol;Acc:MGI:1100515]	-
ENSMUSG00000040322	37.8386	26.3506	33.5889	26.8803	Slc25a24	3	109123149	109168457	+	3431	protein_coding	solute carrier family 25 (mitochondrial carrier, phosphate carrier), member 24 [Source:MGI Symbol;Acc:MGI:1917160]	-
ENSMUSG00000007670	29.7883	27.7669	32.6252	38.7548	Khsrp	17	57021051	57031522	-	4319	protein_coding	KH-type splicing regulatory protein [Source:MGI Symbol;Acc:MGI:1336214]	-
ENSMUSG00000027937	28.6402	27.3795	28.793	30.8678	Jtb	3	90231597	90235838	+	1531	protein_coding	jumping translocation breakpoint [Source:MGI Symbol;Acc:MGI:1346082]	-
ENSMUSG00000095115	26.6267	39.033	26.8282	42.8595	Itpripl2	7	118485111	118491975	-	6865	protein_coding	inositol 1,4,5-triphosphate receptor interacting protein-like 2 [Source:MGI Symbol;Acc:MGI:2442416]	-
ENSMUSG00000024150	33.5467	24.8299	31.7628	28.5455	Mcfd2	17	87254443	87265935	-	2827	protein_coding	multiple coagulation factor deficiency 2 [Source:MGI Symbol;Acc:MGI:2183439]	-
ENSMUSG00000028398	30.923	28.3963	38.1071	24.7328	Dmac1	4	75277354	75278305	-	741	protein_coding	distal membrane arm assembly complex 1 [Source:MGI Symbol;Acc:MGI:1914178]	-
ENSMUSG00000020680	21.6818	41.9058	21.7565	34.937	Taf15	11	83473086	83506743	+	2919	protein_coding	TATA-box binding protein associated factor 15 [Source:MGI Symbol;Acc:MGI:1917689]	-
ENSMUSG00000034247	58.2555	9.76682	57.9056	8.21586	Plekhm1	11	103364275	103412687	-	5968	protein_coding	pleckstrin homology domain containing, family M (with RUN domain) member 1 [Source:MGI Symbol;Acc:MGI:2443207]	-
ENSMUSG00000021037	32.4264	35.6064	20.701	19.0784	Ahsa1	12	87266479	87273998	+	4377	protein_coding	AHA1, activator of heat shock protein ATPase 1 [Source:MGI Symbol;Acc:MGI:2387603]	-
ENSMUSG00000025068	28.6858	30.9176	29.6015	24.347	Gsto1	19	47854970	47864790	+	2023	protein_coding	glutathione S-transferase omega 1 [Source:MGI Symbol;Acc:MGI:1342273]	-
ENSMUSG00000060636	25.1659	36.2041	30.8172	24.8986	Rpl35a	16	33056453	33060189	+	3526	protein_coding	ribosomal protein L35A [Source:MGI Symbol;Acc:MGI:1928894]	-
ENSMUSG00000052102	48.7029	12.9071	56.827	16.5849	Gnpda1	18	38327535	38339003	-	4311	protein_coding	glucosamine-6-phosphate deaminase 1 [Source:MGI Symbol;Acc:MGI:1347054]	-
ENSMUSG00000015961	24.727	34.2593	26.7784	29.6837	Adss	1	177762962	177796511	-	4531	protein_coding	adenylosuccinate synthetase, non muscle [Source:MGI Symbol;Acc:MGI:87948]	-
ENSMUSG00000029538	31.7296	28.86	31.6487	23.2696	Srsf9	5	115327177	115333080	+	1653	protein_coding	serine/arginine-rich splicing factor 9 [Source:MGI Symbol;Acc:MGI:104896]	-
ENSMUSG00000020171	31.4697	29.0105	34.6384	29.9514	Yeats4	10	117215221	117224507	-	1415	protein_coding	YEATS domain containing 4 [Source:MGI Symbol;Acc:MGI:1927224]	-
ENSMUSG00000020271	20.9648	51.5905	17.8482	35.9164	Fbxw11	11	32642724	32746816	+	4327	protein_coding	F-box and WD-40 domain protein 11 [Source:MGI Symbol;Acc:MGI:2144023]	-
ENSMUSG00000017776	25.3679	40.9984	24.2058	34.0515	Crk	11	75679259	75706908	+	4730	protein_coding	v-crk avian sarcoma virus CT10 oncogene homolog [Source:MGI Symbol;Acc:MGI:88508]	-
ENSMUSG00000026032	26.8411	29.6906	30.9386	20.3393	Ndufb3	1	58586384	58595964	+	763	protein_coding	NADH:ubiquinone oxidoreductase subunit B3 [Source:MGI Symbol;Acc:MGI:1913745]	-
ENSMUSG00000062082	35.8048	37.9836	36.9472	18.1948	Cd200r4	16	44811733	44839150	+	2045	protein_coding	CD200 receptor 4 [Source:MGI Symbol;Acc:MGI:3036289]	-
ENSMUSG00000023341	5.39737	119.053	0.0237307	0.122688	Mx2	16	97535308	97560900	+	3614	polymorphic_pseudogene	MX dynamin-like GTPase 2 [Source:MGI Symbol;Acc:MGI:97244]	-
ENSMUSG00000042675	43.6787	10.7598	62.2801	10.897	Ypel3	7	126776955	126780514	+	1848	protein_coding	yippee like 3 [Source:MGI Symbol;Acc:MGI:1913340]	-
ENSMUSG00000029426	41.4466	30.9338	34.6155	23.0752	Scarb2	5	92441314	92506833	-	6285	protein_coding	scavenger receptor class B, member 2 [Source:MGI Symbol;Acc:MGI:1196458]	-
ENSMUSG00000027111	47.0616	25.4267	41.2608	28.9349	Itga6	2	71745616	71858416	+	9142	protein_coding	integrin alpha 6 [Source:MGI Symbol;Acc:MGI:96605]	-
ENSMUSG00000070394	29.7244	25.5892	38.3604	25.614	Tmem256	11	69838514	69839618	+	1105	protein_coding	transmembrane protein 256 [Source:MGI Symbol;Acc:MGI:1916436]	-
ENSMUSG00000035674	28.6452	29.4067	34.5317	23.7172	Ndufa3	7	3617373	3620327	+	1022	protein_coding	NADH:ubiquinone oxidoreductase subunit A3 [Source:MGI Symbol;Acc:MGI:1913341]	-
ENSMUSG00000055681	25.9029	33.646	25.6802	33.0486	Cope	8	70302518	70312993	+	3353	protein_coding	coatomer protein complex, subunit epsilon [Source:MGI Symbol;Acc:MGI:1891702]	-
ENSMUSG00000007659	14.48	58.2049	6.32561	39.9308	Bcl2l1	2	152780668	152831728	-	4586	protein_coding	BCL2-like 1 [Source:MGI Symbol;Acc:MGI:88139]	-
ENSMUSG00000113902	21.8156	41.5544	20.4737	30.4763	Ndufb1-ps	12	101968090	101977068	-	1153	protein_coding	NADH:ubiquinone oxidoreductase subunit B1 [Source:MGI Symbol;Acc:MGI:3780865]	-
ENSMUSG00000057554	38.0179	47.0784	29.6321	14.7077	Lgals8	13	12439415	12464944	-	3688	protein_coding	lectin, galactose binding, soluble 8 [Source:MGI Symbol;Acc:MGI:1928481]	-
ENSMUSG00000017830	33.6563	98.1934	2.86356	2.39405	Dhx58	11	100694884	100704271	-	3272	protein_coding	DEXH (Asp-Glu-X-His) box polypeptide 58 [Source:MGI Symbol;Acc:MGI:1931560]	-
ENSMUSG00000032187	27.0175	33.0267	27.4672	39.4891	Smarca4	9	21616169	21704230	+	6475	protein_coding	SWI/SNF related, matrix associated, actin dependent regulator of chromatin, subfamily a, member 4 [Source:MGI Symbol;Acc:MGI:88192]	-
ENSMUSG00000102055	8.29234	53.9455	5.30127	52.4807	Gm28913	1	131263330	131266749	+	364	lncRNA	predicted gene 28913 [Source:MGI Symbol;Acc:MGI:5579619]	-
ENSMUSG00000048832	17.0373	46.0123	17.3616	34.6975	Vps37c	19	10688735	10714627	+	2707	protein_coding	vacuolar protein sorting 37C [Source:MGI Symbol;Acc:MGI:2147661]	-
ENSMUSG00000019139	26.5004	32.6166	26.5896	33.3397	Isyna1	8	70594373	70597290	+	2436	protein_coding	myo-inositol 1-phosphate synthase A1 [Source:MGI Symbol;Acc:MGI:1919030]	-
ENSMUSG00000115338	24.7397	80.289	10.6099	18.9531	Pnp	14	50931082	50965237	+	3979	protein_coding	purine-nucleoside phosphorylase [Source:MGI Symbol;Acc:MGI:97365]	-
ENSMUSG00000030101	35.2012	29.3078	31.2826	27.1073	Sumf1	6	108107028	108185582	-	3405	protein_coding	sulfatase modifying factor 1 [Source:MGI Symbol;Acc:MGI:1889844]	-
ENSMUSG00000006373	30.9355	32.5015	28.2874	28.6922	Pgrmc1	X	36598206	36606079	+	1857	protein_coding	progesterone receptor membrane component 1 [Source:MGI Symbol;Acc:MGI:1858305]	-
ENSMUSG00000039678	29.0928	54.4796	27.2972	21.2192	Tbc1d13	2	30133746	30152013	+	4719	protein_coding	TBC1 domain family, member 13 [Source:MGI Symbol;Acc:MGI:2385326]	-
ENSMUSG00000019969	34.3078	31.932	31.6646	33.5523	Psen1	12	83688152	83735199	+	4557	protein_coding	presenilin 1 [Source:MGI Symbol;Acc:MGI:1202717]	-
ENSMUSG00000027170	25.1628	35.2581	25.5053	31.8709	Eif3m	2	104999656	105017080	-	2590	protein_coding	eukaryotic translation initiation factor 3, subunit M [Source:MGI Symbol;Acc:MGI:1351744]	-
ENSMUSG00000037278	30.6621	22.3984	32.278	43.0766	Tmem97	11	78541817	78550777	-	1375	protein_coding	transmembrane protein 97 [Source:MGI Symbol;Acc:MGI:1916321]	-
ENSMUSG00000016382	24.3918	38.052	19.1894	38.7021	Pls3	X	75785654	75875182	-	4238	protein_coding	plastin 3 (T-isoform) [Source:MGI Symbol;Acc:MGI:104807]	-
ENSMUSG00000001891	30.2881	35.9109	28.6854	27.9561	Ugp2	11	21321138	21371201	-	3069	protein_coding	UDP-glucose pyrophosphorylase 2 [Source:MGI Symbol;Acc:MGI:2183447]	-
ENSMUSG00000008384	16.711	64.4388	13.8152	27.0524	Sertad1	7	27486910	27490316	+	1344	protein_coding	SERTA domain containing 1 [Source:MGI Symbol;Acc:MGI:1913438]	-
ENSMUSG00000037148	26.4258	34.1411	22.3653	41.203	Arhgap10	8	77250366	77517953	-	3084	protein_coding	Rho GTPase activating protein 10 [Source:MGI Symbol;Acc:MGI:1925764]	-
ENSMUSG00000084106	26.1907	33.2199	29.7426	30.5218	Gm6136	1	86908793	86909683	-	891	processed_pseudogene	predicted pseudogene 6136 [Source:MGI Symbol;Acc:MGI:3646897]	-
ENSMUSG00000071637	5.61439	43.6899	6.70236	82.4808	Cebpd	16	15887286	15891031	+	3746	protein_coding	CCAAT/enhancer binding protein (C/EBP), delta [Source:MGI Symbol;Acc:MGI:103573]	TF_bZIP
ENSMUSG00000002014	29.982	31.405	24.0238	29.956	Ssr4	X	73787028	73790830	+	3096	protein_coding	signal sequence receptor, delta [Source:MGI Symbol;Acc:MGI:1099464]	-
ENSMUSG00000031264	34.404	27.8965	33.9483	26.8704	Btk	X	134542336	134583570	-	3149	protein_coding	Bruton agammaglobulinemia tyrosine kinase [Source:MGI Symbol;Acc:MGI:88216]	-
ENSMUSG00000063787	24.1367	35.0179	26.2525	25.7713	Chchd1	14	20703006	20704425	+	909	protein_coding	coiled-coil-helix-coiled-coil-helix domain containing 1 [Source:MGI Symbol;Acc:MGI:1913371]	-
ENSMUSG00000032434	32.2485	53.3445	28.0225	27.1108	Cmtm6	9	114731116	114749344	+	3440	protein_coding	CKLF-like MARVEL transmembrane domain containing 6 [Source:MGI Symbol;Acc:MGI:2447165]	-
ENSMUSG00000024767	26.9723	31.4471	25.7709	29.7194	Otub1	19	7198202	7206316	-	2545	protein_coding	OTU domain, ubiquitin aldehyde binding 1 [Source:MGI Symbol;Acc:MGI:2147616]	-
ENSMUSG00000002103	29.258	32.3955	22.5115	43.5758	Acp2	2	91202885	91214098	+	5186	protein_coding	acid phosphatase 2, lysosomal [Source:MGI Symbol;Acc:MGI:87882]	-
ENSMUSG00000022489	20.2519	44.871	22.736	35.4021	Pde1b	15	103503034	103530052	+	5396	protein_coding	phosphodiesterase 1B, Ca2+-calmodulin dependent [Source:MGI Symbol;Acc:MGI:97523]	-
ENSMUSG00000027944	23.5302	46.3602	22.932	25.76	Hax1	3	89995446	89998780	-	1869	protein_coding	HCLS1 associated X-1 [Source:MGI Symbol;Acc:MGI:1346319]	-
ENSMUSG00000060131	31.92	30.4644	20.697	49.2551	Atp8b4	2	126320973	126500674	-	6660	protein_coding	ATPase, class I, type 8B, member 4 [Source:MGI Symbol;Acc:MGI:1859664]	-
ENSMUSG00000061315	23.8234	33.0532	25.8107	30.928	Naca	10	128035575	128048637	+	6805	protein_coding	nascent polypeptide-associated complex alpha polypeptide [Source:MGI Symbol;Acc:MGI:106095]	-
ENSMUSG00000068240	26.1451	30.6764	32.5013	27.8589	Gm11808	4	3973092	3973595	-	504	protein_coding	predicted gene 11808 [Source:MGI Symbol;Acc:MGI:3649356]	-
ENSMUSG00000059119	28.0817	31.1581	26.832	35.9943	Nap1l4	7	143513579	143549106	-	3094	protein_coding	nucleosome assembly protein 1-like 4 [Source:MGI Symbol;Acc:MGI:1316687]	-
ENSMUSG00000014769	27.1515	35.0237	26.2141	26.8498	Psmb1	17	15475021	15499751	-	4595	protein_coding	proteasome (prosome, macropain) subunit, beta type 1 [Source:MGI Symbol;Acc:MGI:104884]	-
ENSMUSG00000004070	43.5236	37.1065	31.3728	15.6665	Hmox2	16	4726361	4766742	+	2217	protein_coding	heme oxygenase 2 [Source:MGI Symbol;Acc:MGI:109373]	-
ENSMUSG00000027007	30.1141	38.5853	26.7099	34.1582	Itprid2	2	79635352	79672966	+	5599	protein_coding	ITPR interacting domain containing 2 [Source:MGI Symbol;Acc:MGI:1917849]	-
ENSMUSG00000006941	30.7539	28.8089	28.2826	25.5856	Eif1b	9	120492232	120495330	+	1125	protein_coding	eukaryotic translation initiation factor 1B [Source:MGI Symbol;Acc:MGI:1916219]	-
ENSMUSG00000039640	23.2828	29.3045	25.5833	26.7716	Mrpl12	11	120484613	120489065	+	1532	protein_coding	mitochondrial ribosomal protein L12 [Source:MGI Symbol;Acc:MGI:1926273]	-
ENSMUSG00000025287	18.5055	45.7406	17.0733	40.591	Acot9	X	155262443	155297654	+	2273	protein_coding	acyl-CoA thioesterase 9 [Source:MGI Symbol;Acc:MGI:1928939]	-
ENSMUSG00000052384	53.8085	19.9125	45.7148	16.1793	Nrros	16	32142785	32165594	-	4177	protein_coding	negative regulator of reactive oxygen species [Source:MGI Symbol;Acc:MGI:2445095]	-
ENSMUSG00000022956	26.2512	33.4781	30.8998	27.9558	Atp5o	16	91925214	91931687	-	1972	protein_coding	ATP synthase, H+ transporting, mitochondrial F1 complex, O subunit [Source:MGI Symbol;Acc:MGI:106341]	-
ENSMUSG00000027433	31.5103	44.6726	25.0814	29.1811	Xrn2	2	147012996	147078000	+	3981	protein_coding	5'-3' exoribonuclease 2 [Source:MGI Symbol;Acc:MGI:894687]	-
ENSMUSG00000037706	30.0097	28.3445	28.5081	40.4406	Cd81	7	143052739	143067934	+	2879	protein_coding	CD81 antigen [Source:MGI Symbol;Acc:MGI:1096398]	-
ENSMUSG00000026712	36.2513	16.8576	39.9434	61.8824	Mrc1	2	14229392	14332057	+	6371	protein_coding	mannose receptor, C type 1 [Source:MGI Symbol;Acc:MGI:97142]	-
ENSMUSG00000041390	26.0146	44.7402	24.9193	26.925	Mdfic	6	15720661	15802169	+	7427	protein_coding	MyoD family inhibitor domain containing [Source:MGI Symbol;Acc:MGI:104611]	-
ENSMUSG00000009555	31.0553	26.5285	32.6423	27.4298	Cdk9	2	32705784	32713076	-	4611	protein_coding	cyclin-dependent kinase 9 (CDC2-related kinase) [Source:MGI Symbol;Acc:MGI:1328368]	-
ENSMUSG00000048621	1.5212	83.8618	1.06628	47.671	Gm6377	X	109196756	109200439	+	2795	protein_coding	predicted gene 6377 [Source:MGI Symbol;Acc:MGI:3647255]	-
ENSMUSG00000013858	30.2496	26.4809	33.5933	30.1192	Tmem259	10	79974948	79984330	-	4663	protein_coding	transmembrane protein 259 [Source:MGI Symbol;Acc:MGI:2177957]	-
ENSMUSG00000090946	17.4987	42.0998	17.2082	42.1174	Ccdc71l	12	32378704	32382943	+	4240	protein_coding	coiled-coil domain containing 71 like [Source:MGI Symbol;Acc:MGI:1919373]	-
ENSMUSG00000031608	26.1786	35.8148	23.0978	40.9309	Galnt7	8	57523828	57653032	-	5253	protein_coding	polypeptide N-acetylgalactosaminyltransferase 7 [Source:MGI Symbol;Acc:MGI:1349449]	-
ENSMUSG00000032314	26.5485	36.7661	27.9255	28.1905	Etfa	9	55454508	55512243	-	1835	protein_coding	electron transferring flavoprotein, alpha polypeptide [Source:MGI Symbol;Acc:MGI:106092]	-
ENSMUSG00000018171	21.6654	36.4689	19.7641	37.6481	Vmp1	11	86583865	86683836	-	3862	protein_coding	vacuole membrane protein 1 [Source:MGI Symbol;Acc:MGI:1923159]	-
ENSMUSG00000066306	40.1366	20.0249	44.6466	27.8744	Numa1	7	101934111	102014964	+	7919	protein_coding	nuclear mitotic apparatus protein 1 [Source:MGI Symbol;Acc:MGI:2443665]	-
ENSMUSG00000009035	26.8856	57.3405	21.2218	18.6634	Tmem184b	15	79360684	79403569	-	4702	protein_coding	transmembrane protein 184b [Source:MGI Symbol;Acc:MGI:2445179]	-
ENSMUSG00000040522	62.7127	22.5141	48.4239	17.7742	Tlr8	X	167242696	167264329	-	3586	protein_coding	toll-like receptor 8 [Source:MGI Symbol;Acc:MGI:2176887]	-
ENSMUSG00000022678	29.0535	23.6169	34.2516	44.4434	Nde1	16	14163275	14192928	+	3205	protein_coding	nudE neurodevelopment protein 1 [Source:MGI Symbol;Acc:MGI:1914453]	-
ENSMUSG00000087412	23.2047	30.7732	24.4712	32.8587	Gm15501	7	93178983	93184176	-	849	transcribed_processed_pseudogene	predicted pseudogene 15501 [Source:MGI Symbol;Acc:MGI:3704296]	-
ENSMUSG00000107002	29.3564	22.3432	39.2461	23.5251	0610012G03Rik	16	31947050	31948494	-	1445	protein_coding	RIKEN cDNA 0610012G03 gene [Source:MGI Symbol;Acc:MGI:1913301]	-
ENSMUSG00000022614	29.4235	25.591	34.9011	43.9497	Lmf2	15	89351004	89355659	-	3885	protein_coding	lipase maturation factor 2 [Source:MGI Symbol;Acc:MGI:2146015]	-
ENSMUSG00000031386	30.8643	24.7739	31.8917	43.544	Hcfc1	X	73942792	73966357	-	8360	protein_coding	host cell factor C1 [Source:MGI Symbol;Acc:MGI:105942]	-
ENSMUSG00000032431	32.3095	26.012	31.4955	30.8818	Crtap	9	114375134	114390675	-	1772	protein_coding	cartilage associated protein [Source:MGI Symbol;Acc:MGI:1891221]	-
ENSMUSG00000003068	28.8774	27.71	33.3782	30.1729	Stk11	10	80115803	80130682	+	4580	protein_coding	serine/threonine kinase 11 [Source:MGI Symbol;Acc:MGI:1341870]	-
ENSMUSG00000039703	21.4131	35.8516	19.7662	39.8122	Nploc4	11	120380370	120437708	-	4776	protein_coding	NPL4 homolog, ubiquitin recognition factor [Source:MGI Symbol;Acc:MGI:2679787]	-
ENSMUSG00000033589	31.5549	22.3653	36.5042	38.2554	Reep4	14	70545251	70548933	+	2377	protein_coding	receptor accessory protein 4 [Source:MGI Symbol;Acc:MGI:1919799]	-
ENSMUSG00000060477	8.69516	60.9876	6.5119	53.3643	Irak2	6	113638467	113695026	+	4412	protein_coding	interleukin-1 receptor-associated kinase 2 [Source:MGI Symbol;Acc:MGI:2429603]	-
ENSMUSG00000034424	28.6945	25.788	23.9799	26.981	Gcsh	8	116981810	116993537	-	1579	protein_coding	glycine cleavage system protein H (aminomethyl carrier) [Source:MGI Symbol;Acc:MGI:1915383]	-
ENSMUSG00000071172	21.625	40.5647	22.5373	34.0869	Srsf3	17	29032628	29043373	+	7899	protein_coding	serine/arginine-rich splicing factor 3 [Source:MGI Symbol;Acc:MGI:98285]	-
ENSMUSG00000102824	20.4447	32.6591	22.3974	34.0403	Pdcd5-ps	1	189277443	189277823	-	381	processed_pseudogene	programmed cell death 5, pseudogene [Source:MGI Symbol;Acc:MGI:3782009]	-
ENSMUSG00000082908	22.065	31.0453	30.8475	24.8278	Gm13736	2	87526145	87526397	+	253	processed_pseudogene	predicted gene 13736 [Source:MGI Symbol;Acc:MGI:3650137]	-
ENSMUSG00000031672	28.8767	31.5529	25.9697	32.2008	Got2	8	95864134	95888547	-	4824	protein_coding	glutamatic-oxaloacetic transaminase 2, mitochondrial [Source:MGI Symbol;Acc:MGI:95792]	-
ENSMUSG00000024413	34.6098	22.991	35.5532	36.7211	Npc1	18	12189692	12236400	-	11317	protein_coding	NPC intracellular cholesterol transporter 1 [Source:MGI Symbol;Acc:MGI:1097712]	-
ENSMUSG00000019528	41.6501	20.9695	47.6104	15.0857	Gyg	3	20122084	20155317	-	2344	protein_coding	glycogenin [Source:MGI Symbol;Acc:MGI:1351614]	-
ENSMUSG00000004054	26.7229	28.1367	30.9677	37.7067	Map3k11	19	5688742	5702865	+	4393	protein_coding	mitogen-activated protein kinase kinase kinase 11 [Source:MGI Symbol;Acc:MGI:1346880]	-
ENSMUSG00000050552	28.4925	26.48	33.1161	20.6033	Lamtor4	5	138255482	138259398	+	1302	protein_coding	late endosomal/lysosomal adaptor, MAPK and MTOR activator 4 [Source:MGI Symbol;Acc:MGI:1913346]	-
ENSMUSG00000111394	14.27	33.4054	17.2706	61.418	Gm49759	9	59672814	59676700	+	3887	TEC	predicted gene, 49759 [Source:MGI Symbol;Acc:MGI:6215263]	-
ENSMUSG00000025162	25.5238	32.6804	26.5473	34.9663	Csnk1d	11	120958990	120991330	-	5328	protein_coding	casein kinase 1, delta [Source:MGI Symbol;Acc:MGI:1355272]	-
ENSMUSG00000078713	23.7064	27.623	26.9985	27.3717	Tomm5	4	45105208	45108114	-	868	protein_coding	translocase of outer mitochondrial membrane 5 [Source:MGI Symbol;Acc:MGI:1915762]	-
ENSMUSG00000042396	15.2788	59.3944	14.8405	31.4158	Rbm7	9	48488701	48495299	-	4941	protein_coding	RNA binding motif protein 7 [Source:MGI Symbol;Acc:MGI:1914260]	-
ENSMUSG00000020664	22.8241	39.8577	21.1321	36.7992	Dld	12	31331277	31351453	-	3683	protein_coding	dihydrolipoamide dehydrogenase [Source:MGI Symbol;Acc:MGI:107450]	-
ENSMUSG00000036707	32.3964	26.4263	33.441	26.779	Cab39	1	85793441	85851576	+	7077	protein_coding	calcium binding protein 39 [Source:MGI Symbol;Acc:MGI:107438]	-
ENSMUSG00000005410	26.9288	31.2762	27.4063	37.7825	Mcm5	8	75109569	75128439	+	3993	protein_coding	minichromosome maintenance complex component 5 [Source:MGI Symbol;Acc:MGI:103197]	-
ENSMUSG00000031696	29.5201	29.3588	30.7576	35.7705	Vps35	8	85260392	85299802	-	8899	protein_coding	VPS35 retromer complex component [Source:MGI Symbol;Acc:MGI:1890467]	-
ENSMUSG00000026872	19.98	35.6754	20.5025	53.4337	Zeb2	2	44983632	45117395	-	20203	protein_coding	zinc finger E-box binding homeobox 2 [Source:MGI Symbol;Acc:MGI:1344407]	zf-C2H2
ENSMUSG00000017765	12.5607	44.0154	11.0736	55.5929	Slc12a4	8	105943590	105966097	-	4279	protein_coding	solute carrier family 12, member 4 [Source:MGI Symbol;Acc:MGI:1309465]	-
ENSMUSG00000060992	27.4662	32.3083	25.3986	26.4964	Copz1	15	103272714	103299868	+	3662	protein_coding	coatomer protein complex, subunit zeta 1 [Source:MGI Symbol;Acc:MGI:1929063]	-
ENSMUSG00000049299	30.2962	24.0154	36.9428	31.2677	Trappc1	11	69323980	69325793	+	1112	protein_coding	trafficking protein particle complex 1 [Source:MGI Symbol;Acc:MGI:1098727]	-
ENSMUSG00000005312	24.4783	35.2031	22.4626	35.4066	Ubqln1	13	58176156	58215653	-	4406	protein_coding	ubiquilin 1 [Source:MGI Symbol;Acc:MGI:1860276]	-
ENSMUSG00000038991	32.0731	25.8601	29.9034	32.9273	Txndc5	13	38500079	38528824	-	4492	protein_coding	thioredoxin domain containing 5 [Source:MGI Symbol;Acc:MGI:2145316]	-
ENSMUSG00000095478	34.7702	15.1798	33.5942	40.1112	Gm9824	10	29030128	29030688	+	561	processed_pseudogene	predicted pseudogene 9824 [Source:MGI Symbol;Acc:MGI:3641964]	-
ENSMUSG00000038722	23.5402	31.8587	23.2796	32.4027	Bud31	5	145140362	145148078	+	1609	protein_coding	BUD31 homolog [Source:MGI Symbol;Acc:MGI:2141291]	-
ENSMUSG00000023030	6.24705	55.3142	6.62049	63.9612	Slc11a2	15	100387898	100425072	-	6354	protein_coding	solute carrier family 11 (proton-coupled divalent metal ion transporters), member 2 [Source:MGI Symbol;Acc:MGI:1345279]	-
ENSMUSG00000017421	29.1802	32.6281	30.3705	31.4278	Zfp207	11	80383279	80405733	+	6658	protein_coding	zinc finger protein 207 [Source:MGI Symbol;Acc:MGI:1340045]	-
ENSMUSG00000020709	38.4199	59.1256	30.2332	8.42494	Adap2	11	80154105	80178958	+	1785	protein_coding	ArfGAP with dual PH domains 2 [Source:MGI Symbol;Acc:MGI:2663075]	-
ENSMUSG00000068823	20.2887	39.5495	18.2488	39.5052	Csde1	3	103020426	103058186	+	10902	protein_coding	cold shock domain containing E1, RNA binding [Source:MGI Symbol;Acc:MGI:92356]	CSD
ENSMUSG00000014226	23.4661	41.9101	22.0776	26.2358	Cacybp	1	160202367	160212875	-	2390	protein_coding	calcyclin binding protein [Source:MGI Symbol;Acc:MGI:1270839]	-
ENSMUSG00000027506	33.4574	35.4865	32.7123	22.3514	Tpd52	3	8925593	9004723	-	7487	protein_coding	tumor protein D52 [Source:MGI Symbol;Acc:MGI:107749]	-
ENSMUSG00000010307	51.7542	7.60187	48.9716	3.25048	Tmem86a	7	47050601	47054777	+	1887	protein_coding	transmembrane protein 86A [Source:MGI Symbol;Acc:MGI:1915143]	-
ENSMUSG00000096942	26.0093	32.6561	30.5456	23.6208	Rps19-ps6	12	110898114	110898551	+	438	processed_pseudogene	ribosomal protein S19, pseudogene 6 [Source:MGI Symbol;Acc:MGI:5011818]	-
ENSMUSG00000027465	30.3473	32.7563	28.2106	27.4443	Tbc1d20	2	152293828	152313996	+	4171	protein_coding	TBC1 domain family, member 20 [Source:MGI Symbol;Acc:MGI:1914481]	-
ENSMUSG00000017721	32.557	27.2308	29.2418	32.6664	Pigt	2	164497520	164508301	+	3856	protein_coding	phosphatidylinositol glycan anchor biosynthesis, class T [Source:MGI Symbol;Acc:MGI:1926178]	-
ENSMUSG00000094989	23.0948	27.5595	23.7366	25.1437	Rpl9-ps4	13	72454762	72455340	-	579	processed_pseudogene	ribosomal protein L9, pseudogene 4 [Source:MGI Symbol;Acc:MGI:3704410]	-
ENSMUSG00000068335	30.5189	26.8068	29.2708	14.9892	Dok1	6	83030934	83033471	-	1977	protein_coding	docking protein 1 [Source:MGI Symbol;Acc:MGI:893587]	-
ENSMUSG00000031378	40.6707	19.7427	41.9607	22.7498	Abcd1	X	73716597	73738534	+	4192	protein_coding	ATP-binding cassette, sub-family D (ALD), member 1 [Source:MGI Symbol;Acc:MGI:1349215]	-
ENSMUSG00000002983	3.7928	52.0119	4.69101	57.5978	Relb	7	19606217	19629438	-	3885	protein_coding	avian reticuloendotheliosis viral (v-rel) oncogene related B [Source:MGI Symbol;Acc:MGI:103289]	RHD
ENSMUSG00000001416	18.5106	40.9824	16.0317	35.1979	Cct3	3	88297116	88321767	+	6370	protein_coding	chaperonin containing Tcp1, subunit 3 (gamma) [Source:MGI Symbol;Acc:MGI:104708]	-
ENSMUSG00000065990	28.4128	29.9394	27.5961	23.2243	Aurkaip1	4	155831272	155833130	+	1766	protein_coding	aurora kinase A interacting protein 1 [Source:MGI Symbol;Acc:MGI:1913327]	-
ENSMUSG00000097415	42.5419	23.4762	30.3625	14.1472	AU020206	7	75769038	75782099	-	3189	lncRNA	expressed sequence AU020206 [Source:MGI Symbol;Acc:MGI:2142134]	-
ENSMUSG00000027678	42.6923	23.8087	43.9731	21.2759	Ncoa3	2	165992636	166073242	+	7895	protein_coding	nuclear receptor coactivator 3 [Source:MGI Symbol;Acc:MGI:1276535]	-
ENSMUSG00000024097	23.6335	33.8633	22.3345	32.5574	Srsf7	17	80200080	80207307	-	3550	protein_coding	serine/arginine-rich splicing factor 7 [Source:MGI Symbol;Acc:MGI:1926232]	-
ENSMUSG00000017715	9.68265	53.1372	9.51624	45.7974	Pgs1	11	117986292	118024011	+	5333	protein_coding	phosphatidylglycerophosphate synthase 1 [Source:MGI Symbol;Acc:MGI:1921701]	-
ENSMUSG00000052684	30.848	30.5021	27.3639	10.4395	Jun	4	95049034	95052222	-	3189	protein_coding	jun proto-oncogene [Source:MGI Symbol;Acc:MGI:96646]	TF_bZIP
ENSMUSG00000026687	33.7224	26.4679	35.9732	26.377	Aldh9a1	1	167349991	167368532	+	3383	protein_coding	aldehyde dehydrogenase 9, subfamily A1 [Source:MGI Symbol;Acc:MGI:1861622]	-
ENSMUSG00000068290	30.2601	26.8388	31.2351	21.5422	Ddrgk1	2	130653960	130664659	-	2084	protein_coding	DDRGK domain containing 1 [Source:MGI Symbol;Acc:MGI:1924256]	-
ENSMUSG00000026288	47.463	16.6673	41.9111	16.5112	Inpp5d	1	87620312	87720507	+	7602	protein_coding	inositol polyphosphate-5-phosphatase D [Source:MGI Symbol;Acc:MGI:107357]	-
ENSMUSG00000035227	29.4342	30.576	28.3133	31.4348	Spcs2	7	99837569	99863462	-	4221	protein_coding	signal peptidase complex subunit 2 homolog (S. cerevisiae) [Source:MGI Symbol;Acc:MGI:1913874]	-
ENSMUSG00000003033	29.2961	26.4343	29.6223	29.7199	Ap1m1	8	72240018	72257385	+	3184	protein_coding	adaptor-related protein complex AP-1, mu subunit 1 [Source:MGI Symbol;Acc:MGI:102776]	-
ENSMUSG00000058301	24.5212	28.1533	23.6089	40.1582	Upf1	8	70331525	70353278	-	4618	protein_coding	UPF1 regulator of nonsense transcripts homolog (yeast) [Source:MGI Symbol;Acc:MGI:107995]	-
ENSMUSG00000058922	26.6072	36.3872	24.9695	34.4094	Gm10052	9	123689233	123690192	-	960	processed_pseudogene	predicted pseudogene 10052 [Source:MGI Symbol;Acc:MGI:3704348]	-
ENSMUSG00000020594	26.3627	34.159	26.2397	39.4334	Pum2	12	8674134	8752581	+	7260	protein_coding	pumilio RNA-binding family member 2 [Source:MGI Symbol;Acc:MGI:1931751]	-
ENSMUSG00000028609	24.9532	29.6891	21.4128	30.4235	Magoh	4	107879755	107887424	+	770	protein_coding	mago homolog, exon junction complex core component [Source:MGI Symbol;Acc:MGI:1330312]	-
ENSMUSG00000084796	31.9734	23.359	31.7226	25.4115	Mir142hg	11	87755577	87757270	+	269	lncRNA	Mir142 host gene (non-protein coding) [Source:MGI Symbol;Acc:MGI:1925841]	-
ENSMUSG00000007038	35.2469	20.6087	34.111	27.6059	Neu1	17	34931253	34935953	+	3733	protein_coding	neuraminidase 1 [Source:MGI Symbol;Acc:MGI:97305]	-
ENSMUSG00000079884	29.2857	31.6889	26.3394	28.6911	Gm10698	9	33728247	33728850	+	604	processed_pseudogene	predicted gene 10698 [Source:MGI Symbol;Acc:MGI:3704329]	-
ENSMUSG00000004264	21.1165	30.2317	22.2826	29.516	Phb2	6	124712336	124716950	+	3718	protein_coding	prohibitin 2 [Source:MGI Symbol;Acc:MGI:102520]	-
ENSMUSG00000026029	29.943	46.3549	25.6947	20.9079	Casp8	1	58795374	58847503	+	2893	protein_coding	caspase 8 [Source:MGI Symbol;Acc:MGI:1261423]	-
ENSMUSG00000019254	36.3429	21.178	34.8973	21.7601	Ppp1r12c	7	4481520	4501680	-	4960	protein_coding	protein phosphatase 1, regulatory subunit 12C [Source:MGI Symbol;Acc:MGI:1924258]	-
ENSMUSG00000006299	26.6462	29.552	28.9927	24.1915	Aamp	1	74279840	74284738	-	3458	protein_coding	angio-associated migratory protein [Source:MGI Symbol;Acc:MGI:107809]	-
ENSMUSG00000025410	26.8448	30.3298	28.9125	27.9492	Dctn2	10	127266368	127281950	+	4795	protein_coding	dynactin 2 [Source:MGI Symbol;Acc:MGI:107733]	-
ENSMUSG00000030795	21.0111	37.3308	20.4397	35.3447	Fus	7	127967457	127985701	+	11695	protein_coding	fused in sarcoma [Source:MGI Symbol;Acc:MGI:1353633]	-
ENSMUSG00000026966	32.1508	19.5357	36.2106	25.83	Ssna1	2	25271039	25272438	-	1276	protein_coding	SS nuclear autoantigen 1 [Source:MGI Symbol;Acc:MGI:1915725]	-
ENSMUSG00000056069	41.3587	11.148	52.9898	11.3551	Otulinl	15	27655069	27681579	-	3241	protein_coding	OTU deubiquitinase with linear linkage specificity like [Source:MGI Symbol;Acc:MGI:2687281]	-
ENSMUSG00000056692	26.6978	52.6925	21.5867	19.939	Ilrun	17	27751235	27820648	-	5287	protein_coding	inflammation and lipid regulator with UBA-like and NBR1-like domains [Source:MGI Symbol;Acc:MGI:106281]	-
ENSMUSG00000008690	29.6573	25.5342	36.3746	33.0153	Ncaph2	15	89355719	89372826	+	4198	protein_coding	non-SMC condensin II complex, subunit H2 [Source:MGI Symbol;Acc:MGI:1289164]	-
ENSMUSG00000026600	39.6659	22.6688	41.2039	20.375	Soat1	1	156424525	156474331	-	9791	protein_coding	sterol O-acyltransferase 1 [Source:MGI Symbol;Acc:MGI:104665]	-
ENSMUSG00000029762	24.7697	27.8537	19.1092	22.5297	Akr1b8	6	34354119	34368463	+	1499	protein_coding	aldo-keto reductase family 1, member B8 [Source:MGI Symbol;Acc:MGI:107673]	-
ENSMUSG00000029146	27.0694	29.1555	25.2974	25.964	Snx17	5	31193227	31199143	+	3091	protein_coding	sorting nexin 17 [Source:MGI Symbol;Acc:MGI:2387801]	-
ENSMUSG00000021709	21.3198	41.9069	20.9519	37.7362	Erbin	13	103818787	103920514	-	7939	protein_coding	Erbb2 interacting protein [Source:MGI Symbol;Acc:MGI:1890169]	-
ENSMUSG00000034088	23.4274	30.2741	24.975	40.8731	Hdlbp	1	93405940	93478815	-	11320	protein_coding	high density lipoprotein (HDL) binding protein [Source:MGI Symbol;Acc:MGI:99256]	-
ENSMUSG00000003402	23.9985	27.2404	28.2415	37.6411	Prkcsh	9	22002806	22014222	+	4275	protein_coding	protein kinase C substrate 80K-H [Source:MGI Symbol;Acc:MGI:107877]	-
ENSMUSG00000002379	25.2337	29.4523	26.1726	25.7497	Ndufa11	17	56717767	56722141	+	1092	protein_coding	NADH:ubiquinone oxidoreductase subunit A11 [Source:MGI Symbol;Acc:MGI:1917125]	-
ENSMUSG00000084616	42.7546	13.1173	41.8506	27.0017	Gm25047	X	36363899	36364002	+	104	snRNA	predicted gene, 25047 [Source:MGI Symbol;Acc:MGI:5454824]	-
ENSMUSG00000041881	25.8867	29.1953	29.088	26.7218	Ndufa7	17	33824572	33838317	+	1828	protein_coding	NADH:ubiquinone oxidoreductase subunit A7 [Source:MGI Symbol;Acc:MGI:1913666]	-
ENSMUSG00000020153	27.1097	27.1184	28.2173	23.6581	Ndufs7	10	80249121	80256794	+	1718	protein_coding	NADH:ubiquinone oxidoreductase core subunit S7 [Source:MGI Symbol;Acc:MGI:1922656]	-
ENSMUSG00000001542	11.2084	47.0472	6.68003	44.9389	Ell2	13	75706757	75772364	+	9828	protein_coding	elongation factor RNA polymerase II 2 [Source:MGI Symbol;Acc:MGI:2183438]	-
ENSMUSG00000025868	28.2488	22.8387	34.8742	23.8348	Higd2a	13	54590207	54591158	+	648	protein_coding	HIG1 domain family, member 2A [Source:MGI Symbol;Acc:MGI:1914294]	-
ENSMUSG00000003812	32.3958	22.1847	33.8221	26.8843	Dnase2a	8	84908560	84922915	+	5389	protein_coding	deoxyribonuclease II alpha [Source:MGI Symbol;Acc:MGI:1329019]	-
ENSMUSG00000027215	13.328	38.2302	16.5675	51.2008	Cd82	2	93419111	93463140	-	3005	protein_coding	CD82 antigen [Source:MGI Symbol;Acc:MGI:104651]	-
ENSMUSG00000020326	32.2527	23.7301	31.0988	22.9252	Ccng1	11	40748552	40755311	-	3512	protein_coding	cyclin G1 [Source:MGI Symbol;Acc:MGI:102890]	-
ENSMUSG00000044424	25.4078	31.6379	26.6225	33.1965	Gm9493	19	23619749	23620319	+	571	processed_pseudogene	predicted gene 9493 [Source:MGI Symbol;Acc:MGI:3779903]	-
ENSMUSG00000022043	32.9058	32.5128	24.4864	24.7398	Trim35	14	66297031	66311424	+	4618	protein_coding	tripartite motif-containing 35 [Source:MGI Symbol;Acc:MGI:1914104]	-
ENSMUSG00000018848	19.7572	48.7286	16.2665	28.4906	Rars	11	35808381	35834506	-	3228	protein_coding	arginyl-tRNA synthetase [Source:MGI Symbol;Acc:MGI:1914297]	-
ENSMUSG00000005469	30.0558	22.6635	38.426	25.2767	Prkaca	8	83972993	83996443	+	2488	protein_coding	protein kinase, cAMP dependent, catalytic, alpha [Source:MGI Symbol;Acc:MGI:97592]	-
ENSMUSG00000002365	28.7501	24.4584	33.3021	28.7977	Snx9	17	5841329	5931954	+	3617	protein_coding	sorting nexin 9 [Source:MGI Symbol;Acc:MGI:1913866]	-
ENSMUSG00000045294	28.1538	33.6675	35.2631	48.9795	Insig1	5	28071363	28078662	+	3093	protein_coding	insulin induced gene 1 [Source:MGI Symbol;Acc:MGI:1916289]	-
ENSMUSG00000031865	26.6569	28.8149	29.4517	33.4982	Dctn1	6	83165920	83200117	+	6509	protein_coding	dynactin 1 [Source:MGI Symbol;Acc:MGI:107745]	-
ENSMUSG00000040711	30.8586	28.4727	30.82	34.1463	Sh3pxd2b	11	32347820	32428173	+	9793	protein_coding	SH3 and PX domains 2B [Source:MGI Symbol;Acc:MGI:2442062]	-
ENSMUSG00000029366	44.1303	54.7765	14.0235	12.2644	Dck	5	88764996	88783281	+	3781	protein_coding	deoxycytidine kinase [Source:MGI Symbol;Acc:MGI:102726]	-
ENSMUSG00000030697	23.7374	33.2568	25.5876	29.7168	Ppp4c	7	126785866	126792496	-	4281	protein_coding	protein phosphatase 4, catalytic subunit [Source:MGI Symbol;Acc:MGI:1891763]	-
ENSMUSG00000041859	24.4372	27.8313	26.2637	35.5316	Mcm3	1	20802968	20820312	-	3752	protein_coding	minichromosome maintenance complex component 3 [Source:MGI Symbol;Acc:MGI:101845]	-
ENSMUSG00000003346	33.4631	21.2709	36.3535	19.4899	Abhd17a	10	80583654	80590341	-	1547	protein_coding	abhydrolase domain containing 17A [Source:MGI Symbol;Acc:MGI:106388]	-
ENSMUSG00000039361	20.2778	39.2581	19.0761	36.4212	Picalm	7	90130213	90213465	+	15732	protein_coding	phosphatidylinositol binding clathrin assembly protein [Source:MGI Symbol;Acc:MGI:2385902]	-
ENSMUSG00000090761	27.4628	22.3656	22.98	27.3807	Gm17201	10	128391842	128395563	-	390	lncRNA	predicted gene 17201 [Source:MGI Symbol;Acc:MGI:4938028]	-
ENSMUSG00000028649	32.9424	21.6697	33.9842	42.3622	Macf1	4	123349633	123684360	-	32099	protein_coding	microtubule-actin crosslinking factor 1 [Source:MGI Symbol;Acc:MGI:108559]	-
ENSMUSG00000029598	27.4013	30.0241	22.2569	33.9412	Plbd2	5	120483282	120503625	-	6620	protein_coding	phospholipase B domain containing 2 [Source:MGI Symbol;Acc:MGI:1919022]	-
ENSMUSG00000015247	22.7789	31.9295	22.737	29.3714	Nipsnap3b	4	53011880	53022060	+	1687	protein_coding	nipsnap homolog 3B [Source:MGI Symbol;Acc:MGI:1913786]	-
ENSMUSG00000021910	33.4618	22.5803	35.8682	29.2451	Nisch	14	31170930	31216946	-	13198	protein_coding	nischarin [Source:MGI Symbol;Acc:MGI:1928323]	-
ENSMUSG00000037946	26.7336	18.373	27.4357	33.4034	Fgd3	13	49261554	49320311	-	6012	protein_coding	FYVE, RhoGEF and PH domain containing 3 [Source:MGI Symbol;Acc:MGI:1353657]	-
ENSMUSG00000061589	18.6757	36.5191	13.9925	35.2009	Dot1l	10	80755206	80795461	+	8705	protein_coding	DOT1-like, histone H3 methyltransferase (S. cerevisiae) [Source:MGI Symbol;Acc:MGI:2143886]	-
ENSMUSG00000026483	26.8048	47.4898	19.4244	29.3595	Fam129a	1	151571186	151721939	+	7380	protein_coding	family with sequence similarity 129, member A [Source:MGI Symbol;Acc:MGI:2137237]	-
ENSMUSG00000028917	33.207	22.503	33.5254	21.1965	Plekhm2	4	141625734	141664899	-	5186	protein_coding	pleckstrin homology domain containing, family M (with RUN domain) member 2 [Source:MGI Symbol;Acc:MGI:1916832]	-
ENSMUSG00000006717	27.3521	16.3357	35.8209	20.4614	Acot13	13	24817948	24831540	-	744	protein_coding	acyl-CoA thioesterase 13 [Source:MGI Symbol;Acc:MGI:1914084]	-
ENSMUSG00000021686	26.6542	39.3305	25.2027	31.6201	Ap3b1	13	94358960	94566317	+	4548	protein_coding	adaptor-related protein complex 3, beta 1 subunit [Source:MGI Symbol;Acc:MGI:1333879]	-
ENSMUSG00000029998	42.5574	14.1569	48.2068	23.6742	Pcyox1	6	86386006	86397154	-	4932	protein_coding	prenylcysteine oxidase 1 [Source:MGI Symbol;Acc:MGI:1914131]	-
ENSMUSG00000005981	26.2499	29.7874	26.5071	32.2251	Trap1	16	4039971	4077827	-	2573	protein_coding	TNF receptor-associated protein 1 [Source:MGI Symbol;Acc:MGI:1915265]	-
ENSMUSG00000030588	25.0743	30.269	26.1441	32.4225	Yif1b	7	29238329	29247597	+	1363	protein_coding	Yip1 interacting factor homolog B (S. cerevisiae) [Source:MGI Symbol;Acc:MGI:1924504]	-
ENSMUSG00000037824	44.8138	13.2754	43.3587	15.7698	Tspan14	14	40906445	40966807	-	2650	protein_coding	tetraspanin 14 [Source:MGI Symbol;Acc:MGI:1196325]	-
ENSMUSG00000028098	26.7344	38.8243	25.7837	24.548	Rnf115	3	96727664	96791638	+	2893	protein_coding	ring finger protein 115 [Source:MGI Symbol;Acc:MGI:1915095]	-
ENSMUSG00000059436	21.6674	56.3446	16.9952	23.055	Max	12	76937269	76962201	-	3598	protein_coding	Max protein [Source:MGI Symbol;Acc:MGI:96921]	bHLH
ENSMUSG00000009090	38.519	22.5252	34.7281	23.3461	Ap1b1	11	4986824	5042791	+	4957	protein_coding	adaptor protein complex AP-1, beta 1 subunit [Source:MGI Symbol;Acc:MGI:1096368]	-
ENSMUSG00000020133	22.7724	31.1611	24.9643	24.1103	2310011J03Rik	10	80318254	80320537	-	1649	protein_coding	RIKEN cDNA 2310011J03 gene [Source:MGI Symbol;Acc:MGI:1913624]	-
ENSMUSG00000052688	54.3203	16.1549	23.1099	8.76596	Rab7b	1	131688695	131715439	+	4624	protein_coding	RAB7B, member RAS oncogene family [Source:MGI Symbol;Acc:MGI:2442295]	-
ENSMUSG00000027012	24.0049	43.9604	20.8399	28.154	Dync1i2	2	71211706	71263303	+	8280	protein_coding	dynein cytoplasmic 1 intermediate chain 2 [Source:MGI Symbol;Acc:MGI:107750]	-
ENSMUSG00000023973	32.1143	21.9367	32.8182	20.4828	Cnpy3	17	46735705	46752214	-	2659	protein_coding	canopy FGF signaling regulator 3 [Source:MGI Symbol;Acc:MGI:1919279]	-
ENSMUSG00000058099	49.6818	12.4692	50.1502	16.5462	Nfam1	15	82992973	83033306	-	7970	protein_coding	Nfat activating molecule with ITAM motif 1 [Source:MGI Symbol;Acc:MGI:1921289]	-
ENSMUSG00000075415	28.5471	27.7134	25.7416	29.7513	Fnbp1	2	31026206	31142008	-	10030	protein_coding	formin binding protein 1 [Source:MGI Symbol;Acc:MGI:109606]	-
ENSMUSG00000096842	20.389	26.4995	34.0852	27.4754	Gm10736	13	111593534	111593611	-	78	processed_pseudogene	predicted gene 10736 [Source:MGI Symbol;Acc:MGI:3704412]	-
ENSMUSG00000032322	22.1854	31.4308	21.1496	18.9669	Pstpip1	9	56089962	56128888	+	3830	protein_coding	proline-serine-threonine phosphatase-interacting protein 1 [Source:MGI Symbol;Acc:MGI:1321396]	-
ENSMUSG00000025278	3.98731	42.8943	5.72964	85.4848	Flnb	14	7817957	7951588	+	9198	protein_coding	filamin, beta [Source:MGI Symbol;Acc:MGI:2446089]	-
ENSMUSG00000056071	48.6841	6.17713	54.3	49.2662	S100a9	3	90692632	90695721	-	522	protein_coding	S100 calcium binding protein A9 (calgranulin B) [Source:MGI Symbol;Acc:MGI:1338947]	-
ENSMUSG00000024346	22.7982	31.9457	22.504	22.6896	Pfdn1	18	36403676	36454524	-	1109	protein_coding	prefoldin 1 [Source:MGI Symbol;Acc:MGI:1914449]	-
ENSMUSG00000022781	23.4667	33.9414	22.28	35.7479	Pak2	16	32016290	32079342	-	6795	protein_coding	p21 (RAC1) activated kinase 2 [Source:MGI Symbol;Acc:MGI:1339984]	-
ENSMUSG00000031490	17.972	43.0523	19.156	26.7195	Eif4ebp1	8	27260329	27276674	+	2196	protein_coding	eukaryotic translation initiation factor 4E binding protein 1 [Source:MGI Symbol;Acc:MGI:103267]	-
ENSMUSG00000094530	20.2782	31.1603	23.1646	27.1088	Gm21399	8	129252998	129253594	+	597	processed_pseudogene	predicted gene, 21399 [Source:MGI Symbol;Acc:MGI:5434754]	-
ENSMUSG00000029009	25.6143	79.3443	11.2494	13.6737	Mthfr	4	148039077	148059551	+	7315	protein_coding	methylenetetrahydrofolate reductase [Source:MGI Symbol;Acc:MGI:106639]	-
ENSMUSG00000025034	30.2334	19.2263	30.7939	19.0576	Trim8	19	46501702	46516848	+	3709	protein_coding	tripartite motif-containing 8 [Source:MGI Symbol;Acc:MGI:1933302]	-
ENSMUSG00000027406	26.993	28.232	28.8779	23.6793	Idh3b	2	130279309	130284547	-	3422	protein_coding	isocitrate dehydrogenase 3 (NAD+) beta [Source:MGI Symbol;Acc:MGI:2158650]	-
ENSMUSG00000053581	35.5616	14.8637	31.3209	13.7409	Zfand2a	5	139471211	139484549	-	3407	protein_coding	zinc finger, AN1-type domain 2A [Source:MGI Symbol;Acc:MGI:2140729]	-
ENSMUSG00000037313	28.728	21.2166	35.8854	41.1731	Tacc3	5	33658128	33678995	+	3552	protein_coding	transforming, acidic coiled-coil containing protein 3 [Source:MGI Symbol;Acc:MGI:1341163]	-
ENSMUSG00000018761	28.4862	27.0584	26.7211	25.0708	Mpdu1	11	69656697	69662642	-	2420	protein_coding	mannose-P-dolichol utilization defect 1 [Source:MGI Symbol;Acc:MGI:1346040]	-
ENSMUSG00000001999	30.8903	22.0048	34.6592	23.8677	Blvra	2	127070665	127097084	+	2446	protein_coding	biliverdin reductase A [Source:MGI Symbol;Acc:MGI:88170]	-
ENSMUSG00000021298	3.17985	40.6389	4.99098	63.9781	Gpr132	12	112850873	112868228	-	2715	protein_coding	G protein-coupled receptor 132 [Source:MGI Symbol;Acc:MGI:1890220]	-
ENSMUSG00000028931	28.9067	26.8228	26.1424	23.4663	Kcnab2	4	152390742	152477910	-	6977	protein_coding	potassium voltage-gated channel, shaker-related subfamily, beta member 2 [Source:MGI Symbol;Acc:MGI:109239]	-
ENSMUSG00000038690	25.2894	27.6095	29.275	26.6673	Atp5j2	5	145183698	145192062	-	3306	protein_coding	ATP synthase, H+ transporting, mitochondrial F0 complex, subunit F2 [Source:MGI Symbol;Acc:MGI:1927558]	-
ENSMUSG00000020075	15.6042	34.8154	12.2382	44.608	Ddx21	10	62580251	62602281	-	5177	protein_coding	DEAD (Asp-Glu-Ala-Asp) box polypeptide 21 [Source:MGI Symbol;Acc:MGI:1860494]	-
ENSMUSG00000081219	9.37497	95.2479	6.8813	24.217	Bambi-ps1	2	122466935	122467526	-	592	processed_pseudogene	BMP and activin membrane-bound inhibitor, pseudogene (Xenopus laevis) [Source:MGI Symbol;Acc:MGI:1932402]	-
ENSMUSG00000023272	32.9788	29.3854	27.7818	28.2668	Creld2	15	88819646	88826683	+	1366	protein_coding	cysteine-rich with EGF-like domains 2 [Source:MGI Symbol;Acc:MGI:1923987]	-
ENSMUSG00000027660	14.939	47.318	10.8641	36.3589	Skil	3	31095058	31122577	+	9694	protein_coding	SKI-like [Source:MGI Symbol;Acc:MGI:106203]	-
ENSMUSG00000031154	23.7366	42.0786	23.0735	29.4532	Otud5	X	7841364	7876626	+	5200	protein_coding	OTU domain containing 5 [Source:MGI Symbol;Acc:MGI:1859615]	-
ENSMUSG00000016308	23.0706	30.4586	22.3278	25.1102	Ube2a	X	36873900	36884222	+	2272	protein_coding	ubiquitin-conjugating enzyme E2A [Source:MGI Symbol;Acc:MGI:102959]	-
ENSMUSG00000045312	41.3077	22.3325	45.1337	12.4	Lhfpl2	13	94057796	94195409	+	8415	protein_coding	lipoma HMGIC fusion partner-like 2 [Source:MGI Symbol;Acc:MGI:2145236]	-
ENSMUSG00000024099	25.7744	28.4581	26.0544	23.2678	Ndufv2	17	66078638	66101559	-	2147	protein_coding	NADH:ubiquinone oxidoreductase core subunit V2 [Source:MGI Symbol;Acc:MGI:1920150]	-
ENSMUSG00000023952	26.3931	39.7496	31.4113	25.2902	Gtpbp2	17	46161032	46169370	+	5305	protein_coding	GTP binding protein 2 [Source:MGI Symbol;Acc:MGI:1860138]	-
ENSMUSG00000017493	35.5502	17.7302	45.6391	30.9253	Igfbp4	11	99041244	99054392	+	4416	protein_coding	insulin-like growth factor binding protein 4 [Source:MGI Symbol;Acc:MGI:96439]	-
ENSMUSG00000089782	21.04	40.5784	20.1691	27.1267	Gm3531	1	97948901	97949389	-	489	processed_pseudogene	predicted pseudogene 3531 [Source:MGI Symbol;Acc:MGI:3781708]	-
ENSMUSG00000027009	18.5383	39.5796	20.979	51.2453	Itga4	2	79255426	79333123	+	13978	protein_coding	integrin alpha 4 [Source:MGI Symbol;Acc:MGI:96603]	-
ENSMUSG00000071074	30.9495	24.6685	29.1714	24.0111	Yipf3	17	46248080	46252537	+	2693	protein_coding	Yip1 domain family, member 3 [Source:MGI Symbol;Acc:MGI:106280]	-
ENSMUSG00000057738	21.4851	28.4829	22.2181	43.8604	Sptan1	2	29965560	30031451	+	13431	protein_coding	spectrin alpha, non-erythrocytic 1 [Source:MGI Symbol;Acc:MGI:98386]	-
ENSMUSG00000028603	30.3377	25.3765	31.4644	22.8625	Scp2	4	108043839	108144998	-	3478	protein_coding	sterol carrier protein 2, liver [Source:MGI Symbol;Acc:MGI:98254]	-
ENSMUSG00000059552	19.4335	31.6815	18.0536	35.9175	Trp53	11	69580359	69591873	+	4045	protein_coding	transformation related protein 53 [Source:MGI Symbol;Acc:MGI:98834]	P53
ENSMUSG00000028759	28.3495	31.1773	29.9758	28.134	Hp1bp3	4	138216296	138244683	+	8433	protein_coding	heterochromatin protein 1, binding protein 3 [Source:MGI Symbol;Acc:MGI:109369]	-
ENSMUSG00000005823	24.9261	33.4816	26.872	30.2492	Gpr108	17	57234635	57248446	-	2862	protein_coding	G protein-coupled receptor 108 [Source:MGI Symbol;Acc:MGI:1925558]	-
ENSMUSG00000002010	28.8271	23.3098	33.3557	27.4147	Idh3g	X	73778963	73786897	-	2701	protein_coding	isocitrate dehydrogenase 3 (NAD+), gamma [Source:MGI Symbol;Acc:MGI:1099463]	-
ENSMUSG00000030717	2.47874	57.6514	2.99351	34.3776	Nupr1	7	126623249	126630861	-	2514	protein_coding	nuclear protein transcription regulator 1 [Source:MGI Symbol;Acc:MGI:1891834]	-
ENSMUSG00000026457	30.5765	19.0778	40.2487	23.8537	Adipor1	1	134415378	134433351	+	5025	protein_coding	adiponectin receptor 1 [Source:MGI Symbol;Acc:MGI:1919924]	-
ENSMUSG00000110686	24.2314	32.1319	24.9004	29.3918	Gm45855	8	105585321	105586200	-	880	processed_pseudogene	predicted gene 45855 [Source:MGI Symbol;Acc:MGI:5804970]	-
ENSMUSG00000030754	25.1822	29.4678	24.7478	33.8319	Copb1	7	114215559	114254711	-	5582	protein_coding	coatomer protein complex, subunit beta 1 [Source:MGI Symbol;Acc:MGI:1917599]	-
ENSMUSG00000079227	51.4933	30.0756	23.7083	13.5987	Ccr5	9	124121543	124147699	+	8434	protein_coding	chemokine (C-C motif) receptor 5 [Source:MGI Symbol;Acc:MGI:107182]	-
ENSMUSG00000106755	16.5421	46.54	15.0776	31.7052	Tpi-rs11	6	127183409	127183718	-	310	processed_pseudogene	triosephosphate isomerase related sequence 11 [Source:MGI Symbol;Acc:MGI:98799]	-
ENSMUSG00000083061	28.3524	31.242	29.5117	26.4381	Gm12191	11	49678710	49679057	-	348	processed_pseudogene	predicted gene 12191 [Source:MGI Symbol;Acc:MGI:3651293]	-
ENSMUSG00000018796	5.98779	46.3041	5.30546	54.9822	Acsl1	8	46471037	46536051	+	10483	protein_coding	acyl-CoA synthetase long-chain family member 1 [Source:MGI Symbol;Acc:MGI:102797]	-
ENSMUSG00000027514	25.31	98.0593	0.0789824	0.209406	Zbp1	2	173206612	173218923	-	3529	protein_coding	Z-DNA binding protein 1 [Source:MGI Symbol;Acc:MGI:1927449]	-
ENSMUSG00000017221	22.1449	30.8609	21.009	31.1844	Psmd3	11	98682554	98695979	+	4967	protein_coding	proteasome (prosome, macropain) 26S subunit, non-ATPase, 3 [Source:MGI Symbol;Acc:MGI:98858]	-
ENSMUSG00000037197	20.9716	36.217	20.7364	29.7287	Rbm17	2	11585437	11604153	-	2405	protein_coding	RNA binding motif protein 17 [Source:MGI Symbol;Acc:MGI:1924188]	-
ENSMUSG00000008730	14.6638	33.2032	15.8418	34.8439	Hipk1	3	103739815	103791563	-	10914	protein_coding	homeodomain interacting protein kinase 1 [Source:MGI Symbol;Acc:MGI:1314873]	-
ENSMUSG00000031015	13.2472	38.7179	13.6515	43.2983	Swap70	7	110221711	110283506	+	8090	protein_coding	SWA-70 protein [Source:MGI Symbol;Acc:MGI:1298390]	-
ENSMUSG00000037965	17.252	48.1133	15.6451	36.7238	Zc3h7a	16	11136592	11176393	-	9160	protein_coding	zinc finger CCCH type containing 7 A [Source:MGI Symbol;Acc:MGI:2445044]	-
ENSMUSG00000020116	16.9558	31.5161	13.6736	26.4264	Pno1	11	17203198	17211568	-	1717	protein_coding	partner of NOB1 homolog [Source:MGI Symbol;Acc:MGI:1913499]	-
ENSMUSG00000025746	0.0534696	109.546	0.0353224	39.5672	Il6	5	30013114	30019981	+	2428	protein_coding	interleukin 6 [Source:MGI Symbol;Acc:MGI:96559]	-
ENSMUSG00000021890	14.8387	44.6374	13.3916	32.9653	Eaf1	14	31494399	31509858	+	5490	protein_coding	ELL associated factor 1 [Source:MGI Symbol;Acc:MGI:1921677]	-
ENSMUSG00000033159	26.9037	27.6207	28.4569	27.4155	Cnppd1	1	75134554	75142711	-	5635	protein_coding	cyclin Pas1/PHO80 domain containing 1 [Source:MGI Symbol;Acc:MGI:1916421]	-
ENSMUSG00000022438	20.4908	33.2324	18.5275	32.2138	Parvb	15	84232043	84315688	+	4416	protein_coding	parvin, beta [Source:MGI Symbol;Acc:MGI:2153063]	-
ENSMUSG00000022415	37.4108	24.1174	32.3929	15.1395	Syngr1	15	80091334	80119501	+	4808	protein_coding	synaptogyrin 1 [Source:MGI Symbol;Acc:MGI:1328323]	-
ENSMUSG00000037499	26.9446	29.1938	25.1682	21.4627	Nenf	1	191306789	191318194	-	742	protein_coding	neuron derived neurotrophic factor [Source:MGI Symbol;Acc:MGI:1913458]	-
ENSMUSG00000038965	25.6659	28.6282	26.0474	25.6706	Ube2l3	16	17152013	17202649	-	5841	protein_coding	ubiquitin-conjugating enzyme E2L 3 [Source:MGI Symbol;Acc:MGI:109240]	-
ENSMUSG00000026389	24.0794	13.0492	42.7313	37.5833	Steap3	1	120190757	120272705	-	5715	protein_coding	STEAP family member 3 [Source:MGI Symbol;Acc:MGI:1915678]	-
ENSMUSG00000021831	8.53621	54.2221	6.9738	57.7282	Ero1l	14	45283087	45318771	-	5285	protein_coding	ERO1-like (S. cerevisiae) [Source:MGI Symbol;Acc:MGI:1354385]	-
ENSMUSG00000024576	19.8284	38.513	18.4375	35.1412	Csnk1a1	18	61555274	61590061	+	10502	protein_coding	casein kinase 1, alpha 1 [Source:MGI Symbol;Acc:MGI:1934950]	-
ENSMUSG00000050029	17.5052	58.5164	13.6628	25.9325	Rap2c	X	51003912	51018018	-	3545	protein_coding	RAP2C, member of RAS oncogene family [Source:MGI Symbol;Acc:MGI:1919315]	-
ENSMUSG00000028409	21.7484	31.5578	21.6332	31.7253	Smu1	4	40736542	40757923	-	3119	protein_coding	smu-1 suppressor of mec-8 and unc-52 homolog (C. elegans) [Source:MGI Symbol;Acc:MGI:1915546]	-
ENSMUSG00000040681	22.7021	30.2248	28.8161	27.0957	Hmgn1	16	96120618	96127729	-	3221	protein_coding	high mobility group nucleosomal binding domain 1 [Source:MGI Symbol;Acc:MGI:96120]	-
ENSMUSG00000006736	28.4601	28.6529	28.3823	24.2456	Tspan31	10	127067280	127070264	-	2193	protein_coding	tetraspanin 31 [Source:MGI Symbol;Acc:MGI:1914375]	-
ENSMUSG00000022451	25.2188	28.4664	25.7653	29.9203	Twf1	15	94577951	94589889	-	3054	protein_coding	twinfilin actin binding protein 1 [Source:MGI Symbol;Acc:MGI:1100520]	-
ENSMUSG00000023904	25.6464	26.8835	26.8792	18.7448	Hcfc1r1	17	23673596	23675227	+	958	protein_coding	host cell factor C1 regulator 1 (XPO1-dependent) [Source:MGI Symbol;Acc:MGI:2663619]	-
ENSMUSG00000074800	20.3438	32.652	29.5198	30.2559	Gm4149	13	75644896	75645171	+	276	processed_pseudogene	predicted pseudogene 4149 [Source:MGI Symbol;Acc:MGI:3782325]	-
ENSMUSG00000019494	24.0367	29.6824	23.8692	23.6771	Cops6	5	138161071	138164646	+	2525	protein_coding	COP9 signalosome subunit 6 [Source:MGI Symbol;Acc:MGI:1349439]	-
ENSMUSG00000059456	32.478	33.5162	26.2314	16.3272	Ptk2b	14	66153257	66281052	-	7398	protein_coding	PTK2 protein tyrosine kinase 2 beta [Source:MGI Symbol;Acc:MGI:104908]	-
ENSMUSG00000038608	15.6834	41.8213	10.9885	49.4807	Dock10	1	80501073	80758527	-	18267	protein_coding	dedicator of cytokinesis 10 [Source:MGI Symbol;Acc:MGI:2146320]	-
ENSMUSG00000019471	22.1774	33.5447	22.3042	32.2464	Cdc37	9	21133222	21149982	-	8194	protein_coding	cell division cycle 37 [Source:MGI Symbol;Acc:MGI:109531]	-
ENSMUSG00000041084	26.8166	27.9502	24.488	27.5209	Ostc	3	130695912	130709444	-	2751	protein_coding	oligosaccharyltransferase complex subunit (non-catalytic) [Source:MGI Symbol;Acc:MGI:1913607]	-
ENSMUSG00000030339	28.3749	26.781	26.1314	19.0085	Ltbr	6	125306571	125313885	-	2354	protein_coding	lymphotoxin B receptor [Source:MGI Symbol;Acc:MGI:104875]	-
ENSMUSG00000036199	25.2955	25.6099	27.7992	21.3251	Ndufa13	8	69894180	69902558	-	1251	protein_coding	NADH:ubiquinone oxidoreductase subunit A13 [Source:MGI Symbol;Acc:MGI:1914434]	-
ENSMUSG00000069874	25.8593	95.0355	3.07375	1.21163	Irgm2	11	58199618	58222782	+	3690	protein_coding	immunity-related GTPase family M member 2 [Source:MGI Symbol;Acc:MGI:1926262]	-
ENSMUSG00000000399	24.0215	30.3797	23.9001	26.8021	Ndufa9	6	126821721	126849136	-	2101	protein_coding	NADH:ubiquinone oxidoreductase subunit A9 [Source:MGI Symbol;Acc:MGI:1913358]	-
ENSMUSG00000027091	18.0958	35.3659	17.5354	31.2264	Zc3h15	2	83644435	83664622	+	2789	protein_coding	zinc finger CCCH-type containing 15 [Source:MGI Symbol;Acc:MGI:1919747]	-
ENSMUSG00000056952	21.8356	30.585	17.4281	30.4095	Tatdn2	6	113697050	113711069	+	3548	protein_coding	TatD DNase domain containing 2 [Source:MGI Symbol;Acc:MGI:3576210]	-
ENSMUSG00000027035	13.7028	44.6371	9.2213	64.5527	Cers6	2	68861441	69114282	+	8875	protein_coding	ceramide synthase 6 [Source:MGI Symbol;Acc:MGI:2442564]	-
ENSMUSG00000040774	27.7897	42.467	24.3375	26.2656	Cept1	3	106502260	106547802	-	3116	protein_coding	choline/ethanolaminephosphotransferase 1 [Source:MGI Symbol;Acc:MGI:2139793]	-
ENSMUSG00000028821	23.5914	34.8642	26.5096	23.2224	Syf2	4	134930898	134937548	+	2043	protein_coding	SYF2 homolog, RNA splicing factor (S. cerevisiae) [Source:MGI Symbol;Acc:MGI:1915842]	-
ENSMUSG00000002844	22.5091	33.8547	21.1588	28.5532	Adprh	16	38444030	38452703	-	2966	protein_coding	ADP-ribosylarginine hydrolase [Source:MGI Symbol;Acc:MGI:1098234]	-
ENSMUSG00000030681	18.6174	40.6184	17.5922	29.8717	Mvp	7	126986860	127014621	-	7627	protein_coding	major vault protein [Source:MGI Symbol;Acc:MGI:1925638]	-
ENSMUSG00000029915	14.2502	32.5977	10.1787	38.6143	Clec5a	6	40574894	40585821	-	3840	protein_coding	C-type lectin domain family 5, member a [Source:MGI Symbol;Acc:MGI:1345151]	-
ENSMUSG00000030748	12.4752	55.2522	12.753	37.4606	Il4ra	7	125552120	125579474	+	6002	protein_coding	interleukin 4 receptor, alpha [Source:MGI Symbol;Acc:MGI:105367]	-
ENSMUSG00000061613	19.9508	29.6122	17.5124	34.4039	U2af1	17	31647081	31658892	-	2598	protein_coding	U2 small nuclear ribonucleoprotein auxiliary factor (U2AF) 1 [Source:MGI Symbol;Acc:MGI:98884]	-
ENSMUSG00000020780	23.5505	29.513	21.7384	29.9296	Srp68	11	116245166	116274217	-	2737	protein_coding	signal recognition particle 68 [Source:MGI Symbol;Acc:MGI:1917447]	-
ENSMUSG00000020873	25.959	29.0286	19.6274	30.7332	Slc35b1	11	95384692	95391776	+	2223	protein_coding	solute carrier family 35, member B1 [Source:MGI Symbol;Acc:MGI:1343133]	-
ENSMUSG00000018209	30.0191	26.7577	30.5475	28.0654	Stk4	2	164070322	164155524	+	5860	protein_coding	serine/threonine kinase 4 [Source:MGI Symbol;Acc:MGI:1929004]	-
ENSMUSG00000084416	32.8034	30.0247	25.1453	24.8591	Rpl10a-ps1	1	64993951	64994604	-	654	processed_pseudogene	ribosomal protein L10A, pseudogene 1 [Source:MGI Symbol;Acc:MGI:3705885]	-
ENSMUSG00000054091	18.8581	32.3587	22.1061	25.7692	1810037I17Rik	3	122924203	122926184	+	1160	protein_coding	RIKEN cDNA 1810037I17 gene [Source:MGI Symbol;Acc:MGI:1914954]	-
ENSMUSG00000046032	25.7846	24.2744	25.8624	23.311	Snx12	X	101097786	101222563	-	2953	protein_coding	sorting nexin 12 [Source:MGI Symbol;Acc:MGI:1919331]	-
ENSMUSG00000110057	21.006	31.9091	25.4217	31.7552	Gm2225	8	78486034	78486410	-	377	processed_pseudogene	predicted gene 2225 [Source:MGI Symbol;Acc:MGI:3780395]	-
ENSMUSG00000015027	31.0353	27.3307	26.7078	29.1972	Galns	8	122578242	122611463	-	2650	protein_coding	galactosamine (N-acetyl)-6-sulfate sulfatase [Source:MGI Symbol;Acc:MGI:1355303]	-
ENSMUSG00000042747	24.6086	25.8574	24.3286	24.5927	Krtcap2	3	89245966	89249906	+	1522	protein_coding	keratinocyte associated protein 2 [Source:MGI Symbol;Acc:MGI:1913309]	-
ENSMUSG00000063358	27.4484	27.6351	27.505	29.8716	Mapk1	16	16983382	17047453	+	7110	protein_coding	mitogen-activated protein kinase 1 [Source:MGI Symbol;Acc:MGI:1346858]	-
ENSMUSG00000030357	23.7121	29.2999	24.5168	29.0309	Fkbp4	6	128429735	128438677	-	2795	protein_coding	FK506 binding protein 4 [Source:MGI Symbol;Acc:MGI:95543]	-
ENSMUSG00000041133	25.5586	23.3532	31.0665	39.7294	Smc1a	X	152016428	152062694	+	5769	protein_coding	structural maintenance of chromosomes 1A [Source:MGI Symbol;Acc:MGI:1344345]	-
ENSMUSG00000003518	33.0591	20.5637	31.0253	25.2618	Dusp3	11	101971143	101987013	-	4682	protein_coding	dual specificity phosphatase 3 (vaccinia virus phosphatase VH1-related) [Source:MGI Symbol;Acc:MGI:1919599]	-
ENSMUSG00000013822	23.6841	22.6127	25.7238	24.4884	Elof1	9	22112989	22117172	-	1702	protein_coding	ELF1 homolog, elongation factor 1 [Source:MGI Symbol;Acc:MGI:1913376]	-
ENSMUSG00000018736	17.3106	38.2766	17.4333	36.484	Ndel1	11	68821434	68871858	-	3253	protein_coding	nudE neurodevelopment protein 1 like 1 [Source:MGI Symbol;Acc:MGI:1932915]	-
ENSMUSG00000026229	21.1713	27.8308	19.1623	35.1696	Psmd1	1	86064387	86139151	+	7265	protein_coding	proteasome (prosome, macropain) 26S subunit, non-ATPase, 1 [Source:MGI Symbol;Acc:MGI:1917497]	-
ENSMUSG00000026111	30.2361	31.8619	28.3115	20.5224	Unc50	1	37430139	37439124	+	1579	protein_coding	unc-50 homolog [Source:MGI Symbol;Acc:MGI:1914637]	-
ENSMUSG00000029076	28.9902	27.8051	25.1398	24.2605	Sdf4	4	155992872	156013610	+	6115	protein_coding	stromal cell derived factor 4 [Source:MGI Symbol;Acc:MGI:108079]	-
ENSMUSG00000027715	31.5975	16.9691	40.7074	37.5017	Ccna2	3	36564865	36572150	-	4083	protein_coding	cyclin A2 [Source:MGI Symbol;Acc:MGI:108069]	-
ENSMUSG00000038845	21.6026	27.6774	21.4177	27.8209	Phb	11	95666957	95680773	+	2805	protein_coding	prohibitin [Source:MGI Symbol;Acc:MGI:97572]	-
ENSMUSG00000031924	26.5124	21.8038	28.6856	35.936	Cyb5b	8	107150640	107187471	+	4374	protein_coding	cytochrome b5 type B [Source:MGI Symbol;Acc:MGI:1913677]	-
ENSMUSG00000117438	26.7716	26.9056	27.9092	25.5934	Rpsa-ps7	17	82409935	82410819	-	885	processed_pseudogene	ribosomal protein SA, pseudogene 7 [Source:MGI Symbol;Acc:MGI:3643805]	-
ENSMUSG00000063802	22.3693	30.3053	23.0045	25.3883	Hspbp1	7	4660521	4685068	-	1892	protein_coding	HSPA (heat shock 70kDa) binding protein, cytoplasmic cochaperone 1 [Source:MGI Symbol;Acc:MGI:1913495]	-
ENSMUSG00000004364	19.435	33.9673	17.9736	34.6067	Cul3	1	80264923	80340480	-	4873	protein_coding	cullin 3 [Source:MGI Symbol;Acc:MGI:1347360]	-
ENSMUSG00000027479	22.5293	31.7176	22.9641	33.3782	Mapre1	2	153741274	153773310	+	7811	protein_coding	microtubule-associated protein, RP/EB family, member 1 [Source:MGI Symbol;Acc:MGI:891995]	-
ENSMUSG00000066861	31.4851	73.4921	0	0.0157905	Oas1g	5	120876142	120887613	-	2340	protein_coding	2'-5' oligoadenylate synthetase 1G [Source:MGI Symbol;Acc:MGI:97429]	-
ENSMUSG00000001380	21.5799	30.9496	20.4068	26.878	Hars	18	36766528	36783205	-	2447	protein_coding	histidyl-tRNA synthetase [Source:MGI Symbol;Acc:MGI:108087]	-
ENSMUSG00000020859	19.1771	31.4885	17.6648	41.9141	Spag9	11	93996091	94126085	+	11209	protein_coding	sperm associated antigen 9 [Source:MGI Symbol;Acc:MGI:1918084]	-
ENSMUSG00000040339	10.1432	45.9938	11.0324	49.1388	Fam102b	3	108970997	109027607	-	5702	protein_coding	family with sequence similarity 102, member B [Source:MGI Symbol;Acc:MGI:3036259]	-
ENSMUSG00000003226	21.4473	49.6685	17.799	34.7726	Ranbp2	10	58446920	58494356	+	11728	protein_coding	RAN binding protein 2 [Source:MGI Symbol;Acc:MGI:894323]	-
ENSMUSG00000029066	20.2265	29.0915	22.1622	23.2046	Mrpl20	4	155802878	155809975	+	1664	protein_coding	mitochondrial ribosomal protein L20 [Source:MGI Symbol;Acc:MGI:2137221]	-
ENSMUSG00000003528	24.0121	25.6174	27.7322	34.269	Slc25a1	16	17925223	17928219	-	2164	protein_coding	solute carrier family 25 (mitochondrial carrier, citrate transporter), member 1 [Source:MGI Symbol;Acc:MGI:1345283]	-
ENSMUSG00000045658	25.8949	33.6046	19.1476	34.0876	Pid1	1	84036296	84364180	-	8172	protein_coding	phosphotyrosine interaction domain containing 1 [Source:MGI Symbol;Acc:MGI:2138391]	-
ENSMUSG00000018565	15.747	36.9963	15.73	36.3054	Elp5	11	69968222	69982517	-	2294	protein_coding	elongator acetyltransferase complex subunit 5 [Source:MGI Symbol;Acc:MGI:1859017]	-
ENSMUSG00000024197	29.2842	20.4076	32.9029	23.8816	Plin3	17	56277476	56292873	-	3786	protein_coding	perilipin 3 [Source:MGI Symbol;Acc:MGI:1914155]	-
ENSMUSG00000028879	24.4235	32.5087	23.9358	28.0947	Stx12	4	132853501	132884509	-	3188	protein_coding	syntaxin 12 [Source:MGI Symbol;Acc:MGI:1931027]	-
ENSMUSG00000034593	33.0371	18.7804	37.7888	25.6449	Myo5a	9	75071015	75223688	+	14803	protein_coding	myosin VA [Source:MGI Symbol;Acc:MGI:105976]	-
ENSMUSG00000038252	32.0832	14.7692	47.5787	35.517	Ncapd2	6	125168007	125191701	-	6267	protein_coding	non-SMC condensin I complex, subunit D2 [Source:MGI Symbol;Acc:MGI:1915548]	-
ENSMUSG00000066036	22.3515	40.1035	18.8686	36.2968	Ubr4	4	139352609	139489588	+	17997	protein_coding	ubiquitin protein ligase E3 component n-recognin 4 [Source:MGI Symbol;Acc:MGI:1916366]	-
ENSMUSG00000006005	24.8646	27.826	24.6355	40.3433	Tpr	1	150392838	150449935	+	10496	protein_coding	translocated promoter region, nuclear basket protein [Source:MGI Symbol;Acc:MGI:1922066]	-
ENSMUSG00000060279	25.2327	26.6013	26.377	29.7144	Ap2a1	7	44900373	44929496	-	4300	protein_coding	adaptor-related protein complex 2, alpha 1 subunit [Source:MGI Symbol;Acc:MGI:101921]	-
ENSMUSG00000034254	24.0744	28.5422	24.3485	28.9958	Agpat1	17	34604262	34613449	+	3001	protein_coding	1-acylglycerol-3-phosphate O-acyltransferase 1 (lysophosphatidic acid acyltransferase, alpha) [Source:MGI Symbol;Acc:MGI:1932075]	-
ENSMUSG00000038387	24.0308	24.6339	30.5066	27.7864	Rras	7	45017961	45021647	+	1121	protein_coding	related RAS viral (r-ras) oncogene [Source:MGI Symbol;Acc:MGI:98179]	-
ENSMUSG00000028291	26.5567	26.2387	26.3027	29.4129	Akirin2	4	34550937	34566908	+	1711	protein_coding	akirin 2 [Source:MGI Symbol;Acc:MGI:1889364]	-
ENSMUSG00000036880	29.8441	27.2141	28.9647	19.3523	Acaa2	18	74779197	74806208	+	1516	protein_coding	acetyl-Coenzyme A acyltransferase 2 (mitochondrial 3-oxoacyl-Coenzyme A thiolase) [Source:MGI Symbol;Acc:MGI:1098623]	-
ENSMUSG00000027469	28.6393	20.2852	35.5603	39.4304	Tpx2	2	152847964	152895321	+	4677	protein_coding	TPX2, microtubule-associated [Source:MGI Symbol;Acc:MGI:1919369]	-
ENSMUSG00000014748	32.0273	19.2236	36.0684	23.5816	Tex261	6	83768885	83775813	-	4088	protein_coding	testis expressed gene 261 [Source:MGI Symbol;Acc:MGI:1096575]	-
ENSMUSG00000024952	15.5103	37.9585	16.2162	38.8306	Rps6ka4	19	6829085	6840636	-	3595	protein_coding	ribosomal protein S6 kinase, polypeptide 4 [Source:MGI Symbol;Acc:MGI:1930076]	-
ENSMUSG00000043962	25.2506	27.076	25.7943	34.3567	Thrap3	4	126164082	126202760	-	9234	protein_coding	thyroid hormone receptor associated protein 3 [Source:MGI Symbol;Acc:MGI:2442637]	-
ENSMUSG00000001910	22.7463	28.9278	21.1516	31.2961	Nacc1	8	84670479	84687902	-	4673	protein_coding	nucleus accumbens associated 1, BEN and BTB (POZ) domain containing [Source:MGI Symbol;Acc:MGI:1914080]	-
ENSMUSG00000029148	24.4674	28.1325	24.6818	24.1382	Nrbp1	5	31240864	31251566	+	3559	protein_coding	nuclear receptor binding protein 1 [Source:MGI Symbol;Acc:MGI:2183436]	-
ENSMUSG00000115987	24.6942	26.6086	25.9912	28.1613	Vps28	15	76622087	76626086	-	2304	protein_coding	vacuolar protein sorting 28 [Source:MGI Symbol;Acc:MGI:1914164]	-
ENSMUSG00000038482	22.8342	25.9863	23.1349	32.2177	Tfdp1	8	13338751	13378448	+	3670	protein_coding	transcription factor Dp 1 [Source:MGI Symbol;Acc:MGI:101934]	E2F
ENSMUSG00000037306	32.4844	16.5227	41.8734	22.8595	Man1c1	4	134561690	134704290	-	5722	protein_coding	mannosidase, alpha, class 1C, member 1 [Source:MGI Symbol;Acc:MGI:2446214]	-
ENSMUSG00000036181	16.9354	27.9305	22.9938	26.2674	Hist1h1c	13	23738808	23740367	+	1560	protein_coding	histone cluster 1, H1c [Source:MGI Symbol;Acc:MGI:1931526]	-
ENSMUSG00000071451	23.7426	30.5389	23.4109	20.9049	Psmg4	13	34162964	34178173	+	555	protein_coding	proteasome (prosome, macropain) assembly chaperone 4 [Source:MGI Symbol;Acc:MGI:1916916]	-
ENSMUSG00000004394	27.9557	23.7824	25.2799	22.5973	Tmed4	11	6270369	6274870	-	2178	protein_coding	transmembrane p24 trafficking protein 4 [Source:MGI Symbol;Acc:MGI:1915070]	-
ENSMUSG00000038034	14.4083	46.7989	15.8514	30.5683	Igsf8	1	172261641	172319841	+	5217	protein_coding	immunoglobulin superfamily, member 8 [Source:MGI Symbol;Acc:MGI:2154090]	-
ENSMUSG00000032116	24.498	25.8948	21.3928	36.0949	Stt3a	9	36729344	36767679	-	8948	protein_coding	STT3, subunit of the oligosaccharyltransferase complex, homolog A (S. cerevisiae) [Source:MGI Symbol;Acc:MGI:105124]	-
ENSMUSG00000020211	19.2563	28.1505	19.4402	30.0824	Sf3a2	10	80798198	80804924	+	2658	protein_coding	splicing factor 3a, subunit 2 [Source:MGI Symbol;Acc:MGI:104912]	-
ENSMUSG00000018572	18.6526	27.2943	21.3424	33.9355	Phf23	11	69995777	70000009	+	3273	protein_coding	PHD finger protein 23 [Source:MGI Symbol;Acc:MGI:1925496]	-
ENSMUSG00000113061	16.3082	31.2599	21.6879	19.2966	Gm11361	13	28257528	28258134	+	607	protein_coding	predicted pseudogene 11361 [Source:MGI Symbol;Acc:MGI:3649931]	-
ENSMUSG00000027900	31.2815	28.8539	31.8815	22.4274	Dram2	3	106547798	106575890	+	3758	protein_coding	DNA-damage regulated autophagy modulator 2 [Source:MGI Symbol;Acc:MGI:1914421]	-
ENSMUSG00000039621	28.2702	28.2239	27.276	27.0194	Prex1	2	166566342	166713832	-	10266	protein_coding	phosphatidylinositol-3,4,5-trisphosphate-dependent Rac exchange factor 1 [Source:MGI Symbol;Acc:MGI:3040696]	-
ENSMUSG00000032026	20.0297	33.8164	17.5389	22.268	Rexo2	9	48468512	48480623	-	3385	protein_coding	RNA exonuclease 2 [Source:MGI Symbol;Acc:MGI:1888981]	-
ENSMUSG00000047514	28.2176	28.8678	29.9239	25.9941	Tspyl1	10	34282190	34285275	+	3086	protein_coding	testis-specific protein, Y-encoded-like 1 [Source:MGI Symbol;Acc:MGI:1298395]	-
ENSMUSG00000021131	21.5093	29.8912	21.7683	24.7413	Erh	12	80634022	80644341	-	2618	protein_coding	ERH mRNA splicing and mitosis factor [Source:MGI Symbol;Acc:MGI:108089]	-
ENSMUSG00000022964	25.1448	35.0353	26.0426	30.0613	Tmem50b	16	91574503	91597800	-	2446	protein_coding	transmembrane protein 50B [Source:MGI Symbol;Acc:MGI:1925225]	-
ENSMUSG00000024048	18.1503	35.9135	18.1991	24.963	Myl12a	17	70993656	71002878	-	3360	protein_coding	myosin, light chain 12A, regulatory, non-sarcomeric [Source:MGI Symbol;Acc:MGI:1914518]	-
ENSMUSG00000016257	17.3273	33.4048	15.9998	29.6988	Prelid3b	2	174465067	174473081	-	1860	protein_coding	PRELI domain containing 3B [Source:MGI Symbol;Acc:MGI:1913640]	-
ENSMUSG00000024507	29.4621	20.4632	33.1373	28.8629	Hsd17b4	18	50128201	50196269	+	3404	protein_coding	hydroxysteroid (17-beta) dehydrogenase 4 [Source:MGI Symbol;Acc:MGI:105089]	-
ENSMUSG00000038812	20.2159	28.096	25.0576	27.3002	Trmt112	19	6909698	6911049	+	1233	protein_coding	tRNA methyltransferase 11-2 [Source:MGI Symbol;Acc:MGI:1914924]	-
ENSMUSG00000021243	20.2233	34.5296	17.9088	23.1887	Fcf1	12	84970897	84983303	+	1117	protein_coding	FCF1 rRNA processing protein [Source:MGI Symbol;Acc:MGI:1920986]	-
ENSMUSG00000018923	25.1643	26.2817	23.019	24.8333	Med11	11	70451919	70453727	+	1046	protein_coding	mediator complex subunit 11 [Source:MGI Symbol;Acc:MGI:1913422]	-
ENSMUSG00000026972	30.5552	20.5049	32.0841	21.1393	Arrdc1	2	24925352	24935252	-	2510	protein_coding	arrestin domain containing 1 [Source:MGI Symbol;Acc:MGI:2446136]	-
ENSMUSG00000033128	27.4131	27.6254	28.542	23.5438	Gga1	15	78877190	78894585	+	3765	protein_coding	golgi associated, gamma adaptin ear containing, ARF binding protein 1 [Source:MGI Symbol;Acc:MGI:2146207]	-
ENSMUSG00000031133	36.4637	13.3077	42.1167	20.6913	Arhgef6	X	57231485	57338729	-	8552	protein_coding	Rac/Cdc42 guanine nucleotide exchange factor (GEF) 6 [Source:MGI Symbol;Acc:MGI:1920591]	-
ENSMUSG00000027706	25.1547	24.796	23.9338	31.36	Sec62	3	30792875	30821263	+	4343	protein_coding	SEC62 homolog (S. cerevisiae) [Source:MGI Symbol;Acc:MGI:1916526]	-
ENSMUSG00000024665	22.3301	15.3438	34.7671	55.004	Fads2	19	10062765	10101746	-	3295	protein_coding	fatty acid desaturase 2 [Source:MGI Symbol;Acc:MGI:1930079]	-
ENSMUSG00000063931	23.2837	27.9798	25.7191	27.3826	Pepd	7	34912379	35044708	+	3082	protein_coding	peptidase D [Source:MGI Symbol;Acc:MGI:97542]	-
ENSMUSG00000008859	17.3644	33.0971	17.7871	23.6687	Rala	13	17880571	17944239	-	2899	protein_coding	v-ral simian leukemia viral oncogene A (ras related) [Source:MGI Symbol;Acc:MGI:1927243]	-
ENSMUSG00000002881	16.0539	36.7718	14.7732	33.3448	Nab1	1	52457294	52500679	-	4100	protein_coding	Ngfi-A binding protein 1 [Source:MGI Symbol;Acc:MGI:107564]	-
ENSMUSG00000000957	1.42131	47.665	1.49653	68.2639	Mmp14	14	54431612	54445364	+	5960	protein_coding	matrix metallopeptidase 14 (membrane-inserted) [Source:MGI Symbol;Acc:MGI:101900]	-
ENSMUSG00000049502	15.1367	71.0891	5.8049	19.472	Dtx3l	16	35926511	35939151	-	5725	protein_coding	deltex 3-like, E3 ubiquitin ligase [Source:MGI Symbol;Acc:MGI:2656973]	-
ENSMUSG00000030704	19.8062	33.0781	17.0237	32.1526	Rab6a	7	100607410	100641268	+	3728	protein_coding	RAB6A, member RAS oncogene family [Source:MGI Symbol;Acc:MGI:894313]	-
ENSMUSG00000042462	22.4696	23.1769	27.7524	26.0178	Dctpp1	7	127256959	127260709	-	676	protein_coding	dCTP pyrophosphatase 1 [Source:MGI Symbol;Acc:MGI:1913672]	-
ENSMUSG00000030298	19.9894	28.4987	18.9424	25.7743	Sec13	6	113728062	113740743	-	3184	protein_coding	SEC13 homolog, nuclear pore and COPII coat complex component [Source:MGI Symbol;Acc:MGI:99832]	-
ENSMUSG00000028790	22.2273	35.0988	21.5676	28.6549	Khdrbs1	4	129703164	129742303	-	6419	protein_coding	KH domain containing, RNA binding, signal transduction associated 1 [Source:MGI Symbol;Acc:MGI:893579]	-
ENSMUSG00000017802	32.1486	19.2356	33.0601	21.4656	Retreg3	11	101096322	101119893	-	3589	protein_coding	reticulophagy regulator family member 3 [Source:MGI Symbol;Acc:MGI:1915248]	-
ENSMUSG00000032458	24.6269	26.9216	22.1733	26.5821	Copb2	9	98563721	98588382	+	6351	protein_coding	coatomer protein complex, subunit beta 2 (beta prime) [Source:MGI Symbol;Acc:MGI:1354962]	-
ENSMUSG00000027881	21.4194	26.3896	21.2525	37.189	Prpf38b	3	108902805	108911727	-	6949	protein_coding	PRP38 pre-mRNA processing factor 38 (yeast) domain containing B [Source:MGI Symbol;Acc:MGI:1914171]	-
ENSMUSG00000002524	21.4232	26.5379	22.2264	28.7395	Puf60	15	76070182	76080924	-	4748	protein_coding	poly-U binding splicing factor 60 [Source:MGI Symbol;Acc:MGI:1915209]	-
ENSMUSG00000034290	36.7586	20.3626	30.3179	21.7747	Nek9	12	85299514	85339362	-	5386	protein_coding	NIMA (never in mitosis gene a)-related expressed kinase 9 [Source:MGI Symbol;Acc:MGI:2387995]	-
ENSMUSG00000006740	21.0409	36.46	18.9772	36.8247	Kif5b	18	6201002	6242174	-	7981	protein_coding	kinesin family member 5B [Source:MGI Symbol;Acc:MGI:1098268]	-
ENSMUSG00000026786	28.2009	28.3922	24.6305	28.6766	Apbb1ip	2	22774094	22875653	+	7414	protein_coding	amyloid beta (A4) precursor protein-binding, family B, member 1 interacting protein [Source:MGI Symbol;Acc:MGI:1861354]	-
[truncated: 53,639 more rows]

## Sheet: Aba_0h_WT_VS_ifnar_diff_gen
genes	WT_0h	ifnar_0h	logFC	logCPM	PValue	Signifi	sig
Lgals3bp	31900	2320	4.38424	9.32006	1.68e-77	1	up
Gm15459	14493	1217	4.17676	8.19187	1.43e-71	1	up
Gapdh	5720	597	3.86285	6.86848	1.09e-60	1	up
Ddx58	5120	605	3.68378	6.72077	3.5e-56	1	up
Dhx58	3393	437	3.55937	6.13622	4.9e-52	1	up
Ly6e	43927	6146	3.44033	9.84132	9.11e-53	1	up
Rnf213	46345	7775	3.17845	9.94266	2.45e-46	1	up
Siglec1	18994	3253	3.14862	8.65869	1.88e-45	1	up
Irgm2	2940	529	3.07709	5.97362	4.47e-41	1	up
Trim30a	8166	1518	3.03031	7.4531	2.65e-42	1	up
Ifi203	6764	1258	3.02957	7.18135	3.68e-42	1	up
Axl	4571	901	2.94567	6.6252	3.43e-39	1	up
Irgm1	2119	422	2.9306	5.51716	4.03e-37	1	up
Helz2	8918	2030	2.73812	7.61516	1e-35	1	up
Lgals9	5204	1213	2.70386	6.84239	1.19e-34	1	up
Ifih1	2844	676	2.67553	5.97414	9.72e-33	1	up
Bst2	11253	2707	2.65845	7.96138	4.46e-34	1	up
Mndal	6058	1557	2.56293	7.08128	9.58e-32	1	up
Irf9	3509	961	2.47124	6.30692	5.29e-29	1	up
Stat1	2057	576	2.43907	5.54101	1.52e-27	1	up
Stat2	8658	2533	2.37609	7.6252	4.65e-28	1	up
Parp14	13202	3903	2.36103	8.23637	7.01e-28	1	up
H2-T23	9866	2929	2.35497	7.81709	1.12e-27	1	up
Ms4a6b	3171	979	2.29835	6.18863	1.34e-25	1	up
Ifi35	1318	410	2.28721	4.92326	8.01e-24	1	up
Sp100	8012	2523	2.26993	7.53102	6.42e-26	1	up
Gm1966	1958	624	2.25246	5.50066	5.11e-24	1	up
Tap1	5578	1803	2.23223	7.01507	4.95e-25	1	up
Sdc3	41516	13506	2.22303	9.91278	2.72e-25	1	up
Mov10	1790	588	2.20876	5.37889	3.89e-23	1	up
Herc6	1340	444	2.19619	4.96317	2.65e-22	1	up
Ube2l6	3862	1326	2.14511	6.50027	3.56e-23	1	up
Fcgr1	9230	3190	2.1357	7.7592	2.19e-23	1	up
Gm20559	6192	2187	2.10435	7.18907	1.15e-22	1	up
Gm43197	1543	553	2.08306	5.18786	9.83e-21	1	up
Epsti1	2041	739	2.06838	5.59442	6.38e-21	1	up
Trim34a	1160	423	2.05798	4.78087	9.15e-20	1	up
Ifitm3	20861	7729	2.03541	8.95482	1.13e-21	1	up
Eif2ak2	4305	1611	2.02093	6.68074	5.56e-21	1	up
Parp9	4235	1595	2.01168	6.65892	8.28e-21	1	up
Gm6548	1117	444	1.93361	4.75149	8.94e-18	1	up
H2-Q4	4215	1701	1.91203	6.67249	4.56e-19	1	up
Parp12	4970	2032	1.89324	6.91421	8.07e-19	1	up
Znfx1	12869	5278	1.88878	8.28785	5.4e-19	1	up
Samd9l	9232	3797	1.88472	7.80951	7.34e-19	1	up
Ifi207	12171	5102	1.85726	8.21416	1.92e-18	1	up
Ccnd1	1286	559	1.80467	4.98275	4.14e-16	1	up
Nlrc5	3747	1651	1.78528	6.53028	6.71e-17	1	up
Fgl2	1118	497	1.77227	4.78804	2.04e-15	1	up
Adar	5426	2469	1.73887	7.07508	2.7e-16	1	up
Parp10	1985	913	1.72326	5.62777	2.28e-15	1	up
Npy	7459	3538	1.67898	7.54824	2e-15	1	up
H2-T22	3938	1879	1.67039	6.62872	4.19e-15	1	up
Dck	5141	2473	1.6587	7.01614	5.14e-15	1	up
Uba7	4521	2194	1.64598	6.8338	8.86e-15	1	up
Tlr3	1057	522	1.62055	4.74313	3.34e-13	1	up
Gm8995	17602	8747	1.61184	8.80324	1.68e-14	1	up
B2m	100975	52406	1.54917	11.3392	1.28e-13	1	up
Acod1	814	428	1.53006	4.38915	1.14e-11	1	up
Tor3a	3863	2046	1.51982	6.63851	7.39e-13	1	up
Fbxw17	1797	956	1.51333	5.53602	2.65e-12	1	up
Rgs1	1469	789	1.49953	5.24887	5.64e-12	1	up
Agrn	1233	668	1.48702	4.9995	1.2e-11	1	up
Parp11	1385	762	1.46482	5.17312	1.88e-11	1	up
Plau	2607	1437	1.46221	6.08632	6.69e-12	1	up
Psmb9	2043	1141	1.44324	5.73971	1.59e-11	1	up
Folr2	1171	670	1.40828	4.94632	1.33e-10	1	up
Tapbp	12309	7059	1.40513	8.34101	1.84e-11	1	up
Gm13456	3250	1870	1.4003	6.42115	3.78e-11	1	up
Slc28a2	1826	1054	1.39566	5.59071	9.17e-11	1	up
Dtx3l	2670	1550	1.38746	6.14111	6.56e-11	1	up
Ccdc86	1012	589	1.38362	4.74265	3.85e-10	1	up
H2-K1	63523	37005	1.38253	10.7148	3.16e-11	1	up
Gm10241	864	504	1.38032	4.51551	6.05e-10	1	up
Kitl	1321	776	1.3703	5.13075	3.07e-10	1	up
Ms4a6c	2762	1623	1.36994	6.19486	1.08e-10	1	up
Zcchc2	1893	1126	1.35232	5.6548	2.64e-10	1	up
Gdf3	2519	1503	1.34789	6.0682	2.25e-10	1	up
Etv5	729	435	1.34757	4.2797	2.19e-09	1	up
Tgm2	3246	1984	1.31316	6.4439	5.11e-10	1	up
Sp110	2481	1517	1.31259	6.05635	6.37e-10	1	up
Nmi	777	477	1.30663	4.38343	5.25e-09	1	up
Olfml3	1307	806	1.30022	5.13537	2.22e-09	1	up
Mitd1	718	443	1.29936	4.27166	7.44e-09	1	up
Cd36	15443	9553	1.29589	8.69904	5e-10	1	up
Flrt2	1603	993	1.29375	5.43172	1.88e-09	1	up
Slfn2	1341	831	1.29321	5.17445	2.52e-09	1	up
Eng	1681	1042	1.29281	5.50053	1.84e-09	1	up
Mat2a	664	413	1.2877	4.16232	1.22e-08	1	up
Daxx	2688	1676	1.28441	6.18012	1.34e-09	1	up
Tpst1	859	540	1.27244	4.53813	9.81e-09	1	up
Ogfr	3268	2066	1.26448	6.46781	2.05e-09	1	up
Rab7b	7739	4984	1.23779	7.71939	3.07e-09	1	up
Psmb8	3308	2136	1.23396	6.49442	4.78e-09	1	up
Pnp	3033	1969	1.22619	6.37154	6.24e-09	1	up
Rnf114	3889	2562	1.20505	6.73654	9.73e-09	1	up
Trim21	1715	1131	1.20347	5.55598	1.8e-08	1	up
Bcl2l1	2046	1353	1.19953	5.81173	1.7e-08	1	up
Msr1	9107	6036	1.19634	7.96669	9.42e-09	1	up
Dusp4	808	537	1.19218	4.47401	7.93e-08	1	up
Mthfr	5773	3838	1.19191	7.31042	1.19e-08	1	up
Itpr1	1356	906	1.18461	5.22297	4.16e-08	1	up
Cd72	9668	6468	1.18285	8.05704	1.35e-08	1	up
H2-D1	94999	64015	1.17247	11.3568	1.51e-08	1	up
Psmb10	2941	2017	1.14701	6.35133	5.25e-08	1	up
Shisa5	15367	10639	1.13344	8.74087	4.76e-08	1	up
Ass1	1000	694	1.1298	4.80084	2.4e-07	1	up
Ccr5	13381	9326	1.12382	8.54425	6.23e-08	1	up
Mlkl	1197	838	1.11724	5.06412	2.54e-07	1	up
Trim12c	2272	1608	1.1016	5.99336	1.94e-07	1	up
F11r	715	507	1.0987	4.32704	8.74e-07	1	up
Tent4a	1348	959	1.09407	5.24284	3.8e-07	1	up
Pik3ap1	16663	11860	1.09351	8.87031	1.34e-07	1	up
Slfn9	2470	1769	1.08449	6.11936	2.8e-07	1	up
Fos	1771	1271	1.08148	5.64049	3.78e-07	1	up
H2-M3	2073	1488	1.08124	5.86767	3.39e-07	1	up
Nt5c3	1018	732	1.07864	4.8429	7.5e-07	1	up
Trim12a	1432	1039	1.0657	5.33916	6.9e-07	1	up
Cd300lf	3066	2263	1.04105	6.44524	7.21e-07	1	up
Cdk6	3284	2424	1.04099	6.54434	7.01e-07	1	up
Zup1	1210	899	1.03146	5.10745	1.84e-06	1	up
Lair1	5014	3726	1.03128	7.15796	7.69e-07	1	up
Trafd1	6105	4555	1.02549	7.44386	8.42e-07	1	up
Tor1aip2	8595	6413	1.02546	7.93734	7.91e-07	1	up
Tor1aip1	6278	4688	1.02428	7.48457	8.62e-07	1	up
Gch1	605	452	1.02334	4.11087	5.44e-06	1	up
Rpl17	4038	3050	1.00777	6.85345	1.43e-06	1	up

## Sheet: Aba_3h_WT_VS_ifnar_diff_gen
genes	WT_aba_3h	ifnar_aba_3h	logFC	logCPM	PValue	Signifi	sig
H2-D1	102683	47735	1.31961	11.3915	2.17899e-10	1	up
B2m	85377	31736	1.64226	11.0401	4.8592e-15	1	up
Npc2	32008	16818	1.14295	9.76264	3.52189e-08	1	up
Cxcl10	94144	20712	2.39893	11.0306	7.40154e-29	1	up
Ly6e	27658	3396	3.24027	9.15815	1.07972e-47	1	up
Rnf213	53798	5734	3.44444	10.0996	7.35814e-53	1	up
Plin2	18811	7057	1.62896	8.86113	9.34107e-15	1	up
Sdc3	28756	9574	1.80119	9.43315	1.42909e-17	1	up
Parp14	50875	27109	1.12271	10.4375	5.89151e-08	1	up
Lgals3bp	29844	2288	3.91974	9.21507	6.34089e-65	1	up
H3f3b	34307	14111	1.49621	9.76158	8.34815e-13	1	up
Ifitm3	21567	7951	1.65413	9.05225	3.67851e-15	1	up
Ccl2	42212	23112	1.08354	10.1806	1.64208e-07	1	up
Gm8995	39915	15114	1.61557	9.9497	1.33771e-14	1	up
Hmox1	31637	11512	1.673	9.60048	1.73772e-15	1	up
Ccl5	39785	19640	1.23296	10.049	2.89121e-09	1	up
Zfp36	36826	20385	1.06775	9.98879	2.4681e-07	1	up
Tapbp	26524	10650	1.53097	9.38138	2.66725e-13	1	up
Helz2	40437	11820	1.98897	9.88514	7.19246e-21	1	up
Cdkn1a	31601	11312	1.69664	9.59323	7.29742e-16	1	up
Samhd1	28542	4045	3.03337	9.22467	9.24399e-43	1	up
Cd36	14689	8521	1.00016	8.68509	1.38099e-06	1	up
Il1rn	53925	10502	2.57481	10.2001	1.59705e-32	1	up
Nos2	47872	26292	1.07909	10.3636	1.83058e-07	1	up
Shisa5	14004	7842	1.05107	8.59943	4.03895e-07	1	up
Trim25	20832	8016	1.59236	9.01737	3.33307e-14	1	up
Ccl7	37025	11035	1.96093	9.76365	2.32883e-20	1	up
Mdm2	21019	11679	1.0623	9.18157	2.93205e-07	1	up
Znfx1	24616	11658	1.2928	9.33877	5.2771e-10	1	up
Bst2	14291	1582	3.38971	8.19196	4.32017e-51	1	up
Fnip2	9874	5552	1.04514	8.09731	4.91072e-07	1	up
Hk3	15172	7260	1.27789	8.64499	8.72818e-10	1	up
Ifit1	37834	634	6.11329	9.48567	9.15432e-124	1	up
Ifi207	18800	6580	1.72909	8.83646	2.421e-16	1	up
Atf3	24153	6003	2.22296	9.09756	3.25486e-25	1	up
Dusp1	15756	6214	1.55682	8.62344	1.2148e-13	1	up
Tspo	11481	5182	1.36218	8.21877	7.39155e-11	1	up
Ifi203	26318	5401	2.49926	9.17634	7.91193e-31	1	up
Slamf7	23530	11249	1.27923	9.27763	7.9103e-10	1	up
Ms4a6d	12971	5273	1.5131	8.35408	5.62619e-13	1	up
Tor1aip2	18888	5475	2.00105	8.78457	5.21875e-21	1	up
Zfp36l2	2172	1144	1.13938	5.88354	8.74404e-08	1	up
Rnf19b	18398	9392	1.18457	8.95098	1.19653e-08	1	up
Gbp5	31116	7140	2.33817	9.44333	1.56146e-27	1	up
H2-T23	11437	1526	3.1203	7.89618	1.82949e-44	1	up
Basp1	10362	5997	1.00351	8.18061	1.33148e-06	1	up
Serpine1	20141	10880	1.10298	9.10697	1.04427e-07	1	up
Samd9l	19190	5737	1.95649	8.81647	3.26533e-20	1	up
Chmp4b	11993	4565	1.60801	8.21697	2.22116e-14	1	up
Siglec1	7694	1165	2.93779	7.34429	5.74255e-40	1	up
Nampt	18590	7889	1.45113	8.8896	4.01256e-12	1	up
Npy	7157	3630	1.19389	7.58623	1.1134e-08	1	up
Ifih1	19629	7246	1.65225	8.91688	4.01702e-15	1	up
Cd72	4094	2270	1.06531	6.821	3.78915e-07	1	up
Ccr5	6136	3104	1.19767	7.36309	1.05554e-08	1	up
Fcgr1	11853	1260	3.44815	7.91714	2.02559e-52	1	up
Mmp13	15948	8069	1.19743	8.74091	8.54547e-09	1	up
Ehd4	7043	1830	2.1588	7.33137	1.19225e-23	1	up
Irf1	19747	6047	1.92185	8.86491	1.32481e-19	1	up
Grina	8050	3791	1.30091	7.7241	5.15562e-10	1	up
Ptk2b	5998	3269	1.09013	7.36379	1.79162e-07	1	up
Ifi204	20683	427	5.81215	8.61922	1.19914e-113	1	up
Gbp2	28424	2652	3.63642	9.16402	1.43473e-57	1	up
Stat2	16149	1564	3.58255	8.35248	5.74352e-56	1	up
Fndc3a	13125	4875	1.64335	8.33843	6.16209e-15	1	up
Txnip	1316	522	1.54833	5.04566	2.47677e-12	1	up
Mndal	16245	3785	2.31612	8.50939	5.60384e-27	1	up
Usp25	10209	5008	1.24205	8.08406	2.64979e-09	1	up
Gm15459	8004	979	3.2457	7.36888	3.47253e-47	1	up
Sh3bp2	5707	2101	1.65613	7.13406	5.95029e-15	1	up
H2-Q4	9547	4070	1.44452	7.93009	5.86581e-12	1	up
Trafd1	13340	1795	3.10814	8.11946	2.92637e-44	1	up
Mthfr	14040	2707	2.58925	8.25673	1.38648e-32	1	up
Snx2	7231	3169	1.40466	7.54014	2.3036e-11	1	up
Plk2	13362	5803	1.41778	8.42227	1.25398e-11	1	up
Id2	8671	4301	1.22603	7.85331	4.33403e-09	1	up
Rgs1	6984	1615	2.32696	7.28989	6.90734e-27	1	up
Stat3	10288	4381	1.44614	8.03748	5.43495e-12	1	up
Cd274	24499	2438	3.54341	8.95677	3.68069e-55	1	up
Tap1	15013	754	4.52979	8.19272	2.92637e-79	1	up
Lyn	9458	4765	1.20357	7.98539	7.92675e-09	1	up
Daxx	18365	1180	4.17448	8.50007	1.87069e-71	1	up
Tor1aip1	8996	2984	1.80652	7.75563	1.72944e-17	1	up
Sp100	11022	939	3.76746	7.78803	2.09405e-59	1	up
Hk1	8232	4145	1.20438	7.78489	8.02436e-09	1	up
Abcg1	2903	1088	1.63028	6.16556	2.90817e-14	1	up
Gm20559	10973	3295	1.9501	8.01148	5.38053e-20	1	up
Isg15	19263	974	4.52011	8.55272	7.62326e-81	1	up
Pik3cd	4470	2182	1.24911	6.89079	2.91038e-09	1	up
Tnfrsf1a	6283	3267	1.15799	7.4094	3.04906e-08	1	up
Trim30a	12513	626	4.53536	7.92972	6.1323e-79	1	up
Coro2a	5431	3100	1.02345	7.24222	9.46752e-07	1	up
Lgals9	9892	973	3.5601	7.64717	4.54829e-55	1	up
Map2k1	8201	4216	1.17443	7.78858	1.81923e-08	1	up
Etnk1	11312	2584	2.34465	7.98258	1.90722e-27	1	up
Ilrun	6739	2853	1.45455	7.425	4.89504e-12	1	up
Pi4k2a	7035	3054	1.41834	7.49677	1.51741e-11	1	up
Tbc1d13	6219	2710	1.41288	7.32044	1.90708e-11	1	up
Tor3a	12356	2141	2.74331	8.05144	6.97496e-36	1	up
Rpl17-ps10	5581	3160	1.0351	7.27768	7.10547e-07	1	up
Parp12	11144	1014	3.6725	7.81061	5.3212e-58	1	up
Resf1	6644	3147	1.29257	7.44965	7.03796e-10	1	up
Tmem184b	6522	2375	1.67186	7.32282	3.09311e-15	1	up
Psme1	5664	2640	1.31577	7.21279	3.81212e-10	1	up
Irf8	4436	1107	2.217	6.65415	1.78398e-24	1	up
Evi2a	3743	1985	1.12954	6.67129	7.8873e-08	1	up
Psme2	7420	3515	1.2924	7.60902	6.79822e-10	1	up
Adar	7219	1758	2.25231	7.35031	1.91296e-25	1	up
Mafb	1126	524	1.31788	4.88339	2.39344e-09	1	up
Dtx3l	9845	3017	1.92076	7.86109	1.86962e-19	1	up
Casp1	8238	3924	1.28447	7.76217	8.28051e-10	1	up
Sptlc2	5599	3027	1.10178	7.2608	1.36275e-07	1	up
Slc28a2	15921	2451	2.91395	8.39606	8.05675e-40	1	up
Taok3	3511	1952	1.06141	6.60074	4.45243e-07	1	up
Tiparp	11246	4485	1.54074	8.14111	2.31436e-13	1	up
Il1a	11297	5963	1.13635	8.26236	4.70233e-08	1	up
Arl4c	2100	1103	1.14339	5.83369	8.13156e-08	1	up
Coa5	5025	2887	1.01405	7.13327	1.21048e-06	1	up
Ube2l6	6414	1058	2.81426	7.09665	4.73153e-37	1	up
Psmb10	6766	2273	1.78818	7.34884	4.1799e-17	1	up
H2-T22	7073	635	3.69175	7.15343	1.11035e-56	1	up
Rnf114	6532	1684	2.17008	7.22068	7.94216e-24	1	up
Ogfr	6834	1731	2.19557	7.28126	2.48799e-24	1	up
Gsdmd	5133	2950	1.01359	7.1641	1.21615e-06	1	up
Vcpip1	5806	2898	1.21698	7.27752	6.33595e-09	1	up
Bach1	4453	2413	1.09844	6.93159	1.6093e-07	1	up
Ifi211	12100	830	4.08007	7.90327	2.26367e-67	1	up
Aftph	5706	2596	1.35068	7.21353	1.34301e-10	1	up
Itgb7	3681	1922	1.15197	6.6402	4.45548e-08	1	up
Axl	7125	985	3.06905	7.2189	6.41918e-43	1	up
Lgals8	4200	1468	1.73098	6.67419	5.34361e-16	1	up
Psmb8	5360	1371	2.18143	6.9334	6.22956e-24	1	up
Gbp3	16163	1088	4.10731	8.31942	1.39385e-69	1	up
Rin2	5568	1260	2.35815	6.95794	2.28652e-27	1	up
Tut7	5323	2585	1.25657	7.14046	2.16935e-09	1	up
Nsd3	5145	2331	1.35671	7.06257	1.18061e-10	1	up
Parp9	6833	2387	1.7318	7.37591	3.39764e-16	1	up
Pnp	7728	2041	2.13528	7.46958	3.00013e-23	1	up
Ddx24	4152	2403	1.00346	6.86158	1.65092e-06	1	up
Myd88	6339	3287	1.16198	7.42096	2.7338e-08	1	up
Morc3	3974	2042	1.17509	6.7435	2.33158e-08	1	up
Nr3c1	5428	3055	1.04375	7.23476	5.8115e-07	1	up
Nlrc5	9261	998	3.42841	7.56283	9.57551e-52	1	up
Crybg1	4509	2497	1.0671	6.95966	3.49324e-07	1	up
Eif2ak2	7176	975	3.09406	7.22654	1.65725e-43	1	up
Cmtm6	4439	2524	1.02902	6.94951	8.83337e-07	1	up
Aida	4856	2565	1.1353	7.04489	6.05988e-08	1	up
Themis2	6223	333	4.438	6.92626	6.0248e-74	1	up
Uba7	6637	569	3.75825	7.05698	4.49499e-58	1	up
Dck	5010	1255	2.21154	6.83061	1.85932e-24	1	up
Nub1	4533	2153	1.2886	6.89939	9.40548e-10	1	up
Prkx	5373	2657	1.23042	7.16171	4.50193e-09	1	up
Jun	2353	901	1.59929	5.87034	1.42503e-13	1	up
Gm13456	3101	1331	1.43466	6.31098	1.57779e-11	1	up
Sap30	6427	3387	1.13864	7.4481	5.04395e-08	1	up
Ralgds	8943	4399	1.23809	7.89426	3.06179e-09	1	up
Apobec3	4981	2691	1.10279	7.0918	1.38215e-07	1	up
Ccng2	4846	2603	1.11111	7.04953	1.12989e-07	1	up
Max	4904	2245	1.34173	6.99761	1.89888e-10	1	up
Ifrd1	4999	2650	1.13014	7.08837	6.8504e-08	1	up
Sp110	6508	1044	2.85447	7.11269	5.89077e-38	1	up
Rgl1	7215	3585	1.22353	7.58892	4.9004e-09	1	up
Tgif1	3811	1638	1.43269	6.6088	1.3984e-11	1	up
Lmo2	1950	831	1.44494	5.63943	2.41437e-11	1	up
Azi2	4711	2141	1.35223	6.93674	1.41888e-10	1	up
Rnf31	5216	2023	1.58092	7.0228	8.68744e-14	1	up
Rap2c	5018	2488	1.22662	7.06427	5.1542e-09	1	up
Trim26	4314	1922	1.38089	6.80177	6.3048e-11	1	up
D1Ertd622e	4349	845	2.578	6.56788	3.52909e-31	1	up
Irf9	4692	647	3.07264	6.61597	1.29699e-41	1	up
Phc2	4333	1482	1.76226	6.71196	1.64457e-16	1	up
Sgk1	2998	555	2.64768	6.02161	6.61711e-32	1	up
Zcchc2	4920	2356	1.2768	7.02098	1.26474e-09	1	up
Dcp2	4613	2208	1.27745	6.92787	1.28311e-09	1	up
Plekhn1	3388	1709	1.20175	6.50533	1.25049e-08	1	up
Cd164	4058	1806	1.38244	6.71312	6.26991e-11	1	up
Stard3	3660	1304	1.70333	6.48218	1.69082e-15	1	up
Cd69	9285	2007	2.42432	7.68493	5.5799e-29	1	up
Casp8	3244	1637	1.20119	6.44287	1.30484e-08	1	up
Plau	3072	1221	1.54554	6.26831	4.63153e-13	1	up
Ppp1r15a	8184	2102	2.17551	7.5449	4.97898e-24	1	up
Tdrd7	4541	1321	1.9958	6.72961	1.85586e-20	1	up
Trim21	6390	2145	1.78931	7.26612	4.18309e-17	1	up
Casp4	6412	3329	1.16019	7.43803	2.8575e-08	1	up
Cycs	3463	1984	1.01809	6.59507	1.25877e-06	1	up
Fam53c	4506	1855	1.49489	6.83382	1.69568e-12	1	up
H2-Q6	4347	772	2.70767	6.5493	8.95896e-34	1	up
Ly86	1978	1114	1.04274	5.77956	9.77468e-07	1	up
Milr1	3730	1937	1.15983	6.65683	3.6031e-08	1	up
Plekha2	2433	933	1.59718	5.91907	1.46823e-13	1	up
Slfn9	5224	2021	1.58456	7.0241	7.66466e-14	1	up
Ppp2r1b	3060	1696	1.06587	6.40106	4.27738e-07	1	up
Selenow	2913	881	1.93966	6.10083	5.47591e-19	1	up
Ms4a6c	3830	939	2.24252	6.43782	1.51008e-24	1	up
Ccl22	5742	2553	1.38385	7.21333	4.8818e-11	1	up
Ythdf1	3860	2070	1.11345	6.72074	1.17109e-07	1	up
Car13	5006	2772	1.06723	7.11041	3.35708e-07	1	up
Il17ra	4999	1865	1.63693	6.94768	1.29702e-14	1	up
Vps41	1917	1083	1.03826	5.73588	1.11049e-06	1	up
Tbc1d9	2670	1071	1.5323	6.06948	8.45418e-13	1	up
Tec	1669	868	1.15763	5.49818	7.90445e-08	1	up
Smg7	3398	1832	1.10574	6.53936	1.51459e-07	1	up
Edn1	8120	3369	1.48366	7.68616	1.75182e-12	1	up
Nt5c3	7232	945	3.15036	7.23195	3.70062e-44	1	up
Arel1	4102	1635	1.54149	6.68629	3.96352e-13	1	up
Gch1	5743	2175	1.61526	7.15308	2.4861e-14	1	up
Pml	5471	312	4.34613	6.74466	4.13649e-71	1	up
Xrn1	3429	1499	1.40824	6.46314	3.24984e-11	1	up
Cd300lf	1777	712	1.53385	5.48216	2.02513e-12	1	up
Hmox2	1990	940	1.29645	5.71014	1.63521e-09	1	up
Tent4a	4845	1625	1.79051	6.86665	5.12037e-17	1	up
Tap2	4386	1565	1.70119	6.74363	1.49721e-15	1	up
Wars	3047	1708	1.04956	6.40022	6.34847e-07	1	up
Map2k4	3365	1847	1.0799	6.53353	2.89231e-07	1	up
Cd200r4	1879	1007	1.11433	5.68254	1.84624e-07	1	up
Keap1	2248	1257	1.05311	5.96062	6.99272e-07	1	up
Tent5a	4945	598	3.262	6.67272	6.46375e-46	1	up
Parp10	5312	782	2.97833	6.80529	7.91256e-40	1	up
Sp140	5653	1059	2.63069	6.93866	5.70874e-33	1	up
Vps54	3080	1659	1.10709	6.39725	1.54472e-07	1	up
Csrnp1	6194	1770	2.02157	7.17221	4.48352e-21	1	up
Il15	5222	1849	1.71232	6.99263	8.51785e-16	1	up
Slc25a22	5318	571	3.43355	6.76225	5.9971e-50	1	up
Csf3r	3957	1819	1.33573	6.68988	2.58368e-10	1	up
Cyth1	2156	1152	1.11866	5.87938	1.476e-07	1	up
Usb1	4081	1134	2.06191	6.56257	1.46003e-21	1	up
Gbp7	7007	907	3.16397	7.18499	2.08778e-44	1	up
H2-Q7	3736	791	2.45408	6.36722	1.59485e-28	1	up
Bfar	2717	1268	1.3139	6.15401	6.54698e-10	1	up
Tmem229b	2656	470	2.71271	5.83817	6.66896e-33	1	up
Tma7	1693	962	1.0299	5.55953	1.57356e-06	1	up
Il27	6666	1819	2.08813	7.26522	2.58852e-22	1	up
Aim2	2678	1202	1.37015	6.11724	1.28841e-10	1	up
Clec2d	3339	1326	1.54677	6.38817	4.05757e-13	1	up
Frmd4a	2586	615	2.28635	5.86392	8.24873e-25	1	up
Naa25	3658	1625	1.38508	6.56274	6.24722e-11	1	up
Psmb9	3242	527	2.83523	6.11001	8.04144e-36	1	up
Mthfd2	2576	1360	1.13598	6.13052	8.3586e-08	1	up
Irf2bpl	1539	692	1.36751	5.31952	3.40927e-10	1	up
Usf1	1647	856	1.15857	5.47877	7.43923e-08	1	up
Evl	2315	589	2.18895	5.72137	6.70539e-23	1	up
Vcan	5316	2741	1.17013	7.16461	2.33933e-08	1	up
Zfp36l1	713	337	1.29535	4.23199	1.32025e-08	1	up
Acer3	1685	851	1.19992	5.49897	2.63544e-08	1	up
Mxd1	6821	728	3.44227	7.12054	1.01763e-50	1	up
Tifa	2478	935	1.62053	5.93972	6.3597e-14	1	up
Herc6	5328	580	3.4137	6.76666	1.58547e-49	1	up
Zup1	4309	786	2.66908	6.54183	5.67441e-33	1	up
Tlk2	3195	1519	1.28715	6.3954	1.22758e-09	1	up
4930430E12Rik	3294	870	2.13511	6.23975	1.91923e-22	1	up
Il6	6434	2600	1.52169	7.34055	5.58586e-13	1	up
Adap2	2553	407	2.86322	5.76207	1.00334e-35	1	up
Rabgef1	2788	1563	1.04938	6.27219	6.68594e-07	1	up
Pnpt1	2960	845	2.02293	6.10707	2.23792e-20	1	up
Ier2	2819	1548	1.07925	6.27847	3.23438e-07	1	up
Cdt1	977	509	1.15502	4.72755	1.7279e-07	1	up
Ifi35	3686	480	3.15513	6.25938	8.7399e-43	1	up
St6galnac4	2399	1134	1.29545	5.97987	1.24488e-09	1	up
H2-M3	1880	848	1.36299	5.60923	2.84062e-10	1	up
Slc25a12	2016	1092	1.09896	5.78885	2.52831e-07	1	up
Epsti1	3332	329	3.55422	6.0781	4.21756e-51	1	up
Carhsp1	2307	986	1.44077	5.8829	1.82084e-11	1	up
Flrt2	2634	958	1.67355	6.0149	1.00195e-14	1	up
Dclre1c	1476	747	1.1969	5.30905	3.36834e-08	1	up
Mafk	3448	656	2.60828	6.22877	2.19401e-31	1	up
Irf2	1797	674	1.62911	5.47441	9.20893e-14	1	up
Klf2	753	376	1.21616	4.33395	7.28806e-08	1	up
Il10	4309	2053	1.2841	6.82762	1.10088e-09	1	up
Nfxl1	2224	886	1.54217	5.80346	9.7987e-13	1	up
Ubash3b	2081	1191	1.01955	5.86035	1.60896e-06	1	up
Smox	2427	898	1.64877	5.90285	2.6361e-14	1	up
Trim12c	2420	476	2.56017	5.72515	1.00617e-29	1	up
Mlkl	3195	513	2.85299	6.08678	3.7386e-36	1	up
Dusp7	1256	432	1.75395	4.92869	5.01438e-15	1	up
Plekhf2	1704	861	1.19925	5.51533	2.6357e-08	1	up
Mov10	3379	354	3.46881	6.1052	3.13846e-49	1	up
Ass1	1866	816	1.40769	5.58607	7.81641e-11	1	up
Ubtd1	1238	608	1.24022	5.04267	1.4658e-08	1	up
Ccdc86	2535	1150	1.35478	6.04243	2.143e-10	1	up
Cnp	1379	627	1.35143	5.16586	6.58991e-10	1	up
Cox15	1306	753	1.00884	5.19253	3.16383e-06	1	up
Bnip3	3406	1698	1.21871	6.50785	7.87726e-09	1	up
Casp3	1318	743	1.04132	5.195	1.58996e-06	1	up
Gm43197	2553	968	1.61351	5.98444	7.74454e-14	1	up
Slc12a9	1057	537	1.19131	4.82973	6.41494e-08	1	up
Olfml3	1202	634	1.13725	5.03159	1.90472e-07	1	up
Zfp319	1971	721	1.66521	5.59888	2.38135e-14	1	up
Smim3	2495	1218	1.24897	6.05005	4.3594e-09	1	up
Slco3a1	4136	2307	1.05671	6.83851	4.65488e-07	1	up
Fbxw17	1785	490	2.0793	5.36694	1.3119e-20	1	up
Bcar3	1357	554	1.50677	5.10057	8.14283e-12	1	up
AI837181	1337	673	1.20469	5.16417	3.26158e-08	1	up
Pxk	1241	525	1.45541	4.98539	4.47266e-11	1	up
Sertad1	2095	984	1.30464	5.78189	1.11024e-09	1	up
Pmepa1	1443	442	1.92116	5.09207	1.03459e-17	1	up
Zc3h12d	864	442	1.18127	4.54248	1.21118e-07	1	up
Tut4	1222	552	1.36082	4.98908	6.30184e-10	1	up
Eng	1484	529	1.70243	5.18101	1.49277e-14	1	up
Prnp	1544	669	1.42095	5.30946	7.70746e-11	1	up
Sipa1l1	2311	1098	1.28807	5.92814	1.58942e-09	1	up
Fez2	1127	583	1.16527	4.93008	1.07766e-07	1	up
Tmem219	1271	519	1.50645	5.00633	9.37838e-12	1	up
Rab9	1362	536	1.55972	5.09226	1.63353e-12	1	up
Rbm43	1397	476	1.76754	5.07889	1.99547e-15	1	up
Prpf38a	1892	827	1.40834	5.60584	7.41699e-11	1	up
Trim14	1321	321	2.25504	4.90103	7.78273e-23	1	up
Hilpda	4324	564	3.15283	6.48985	3.71078e-43	1	up
H2-Q5	2089	506	2.25983	5.56076	5.94474e-24	1	up
Tent5c	1972	437	2.38813	5.45629	4.34456e-26	1	up
Rnf34	1460	647	1.38848	5.23776	2.05145e-10	1	up
Gdf15	3144	603	2.59664	6.09732	5.61009e-31	1	up
Inhba	3388	1272	1.62777	6.38894	2.61141e-14	1	up
Asns	1315	705	1.11375	5.16841	2.92571e-07	1	up
Ddit3	1282	618	1.26707	5.08505	6.89553e-09	1	up
Itpr1	1723	716	1.48125	5.45138	1.01261e-11	1	up
Trim12a	1537	377	2.24161	5.12162	5.47786e-23	1	up
Ccnd2	3729	408	3.40625	6.25263	3.00432e-48	1	up
Lrch1	1616	924	1.02089	5.49542	2.0313e-06	1	up
Procr	1911	532	2.05909	5.46915	2.13032e-20	1	up
Mtus1	1301	414	1.86611	4.95449	1.05146e-16	1	up
Dennd1b	1512	438	2.00166	5.14291	4.77372e-19	1	up
Pcgf5	2349	685	1.99219	5.77985	1.32284e-19	1	up
Creb5	1552	841	1.09836	5.41206	3.59656e-07	1	up
H2-K2	1587	735	1.32486	5.37583	1.04987e-09	1	up
Bgn	987	428	1.41969	4.66518	2.13877e-10	1	up
Ogfrl1	1112	372	1.79395	4.7442	2.14317e-15	1	up
Fam241a	2466	823	1.79757	5.89122	1.47209e-16	1	up
Rmdn3	1892	697	1.65503	5.54237	3.7232e-14	1	up
Hlx	1081	627	1.00021	4.92304	4.76807e-06	1	up
F11r	1439	649	1.36313	5.22394	4.36078e-10	1	up
Zfas1	1637	552	1.7826	5.30395	7.65973e-16	1	up
Ppa1	1521	693	1.34846	5.30792	5.87563e-10	1	up
Ccdc25	1748	640	1.66389	5.42613	3.34753e-14	1	up
Folr2	1065	473	1.38522	4.78419	4.55952e-10	1	up
Ift22	806	373	1.32583	4.39968	4.30083e-09	1	up
Socs1	2602	772	1.9673	5.93237	2.57334e-19	1	up
Dusp2	2086	1201	1.01096	5.86665	1.95446e-06	1	up
Cgas	1788	392	2.40355	5.31262	3.96704e-26	1	up
Setdb2	2400	319	3.1254	5.64366	8.76013e-41	1	up
Atp10a	2296	819	1.70156	5.81026	5.06012e-15	1	up
Il15ra	3044	486	2.86113	6.01597	3.42691e-36	1	up
Ccnd3	687	389	1.03482	4.25901	4.47406e-06	1	up
Arid5a	3201	514	2.85289	6.0895	3.79259e-36	1	up
Fgl2	2071	319	2.91271	5.45449	4.89277e-36	1	up
5430427O19Rik	1058	601	1.03027	4.88211	2.6193e-06	1	up
Pttg1	1562	400	2.17948	5.15593	5.91333e-22	1	up
Nsmaf	781	411	1.14046	4.40972	3.62644e-07	1	up
Rab29	673	371	1.07345	4.21682	2.04789e-06	1	up
Cd86	2091	661	1.87579	5.63629	1.39999e-17	1	up
Otud1	1137	489	1.43161	4.86571	1.12508e-10	1	up
4930453N24Rik	1157	560	1.26122	4.93898	1.00104e-08	1	up
Nod1	2732	341	3.21614	5.82141	4.4339e-43	1	up
Tapbpl	1178	635	1.10588	5.01242	3.99689e-07	1	up
Tmem243	1239	683	1.0736	5.09547	8.16116e-07	1	up
Cds1	936	530	1.03486	4.70417	2.76104e-06	1	up
Higd1a	1175	679	1.00557	5.04135	3.83405e-06	1	up
Slc25a20	665	339	1.18628	4.16418	2.02602e-07	1	up
Whamm	1649	526	1.86272	5.2968	4.81259e-17	1	up
Tpst1	1898	314	2.80965	5.34122	1.05993e-33	1	up
Zbtb5	1254	626	1.21666	5.06823	2.66047e-08	1	up
Mrgbp	945	542	1.01637	4.72404	3.95247e-06	1	up
Tmem171	1796	335	2.6366	5.28439	2.41858e-30	1	up
Il13ra1	1886	603	1.8594	5.49107	3.37347e-17	1	up
Gm36043	2268	508	2.37275	5.66039	4.20938e-26	1	up
Casp7	1408	614	1.41167	5.17912	1.19752e-10	1	up
Rbms2	860	361	1.46653	4.45424	9.32551e-11	1	up
Tnc	1039	551	1.12941	4.82414	2.80834e-07	1	up
BE692007	1300	360	2.06657	4.91246	9.98909e-20	1	up
Hook2	889	505	1.03024	4.63151	3.36801e-06	1	up
Col5a2	618	324	1.14582	4.07123	5.90756e-07	1	up
Gnb4	1683	380	2.36109	5.23223	3.18004e-25	1	up
Ptk2	780	440	1.04028	4.43992	3.15786e-06	1	up
Gm21188	1010	400	1.5505	4.66388	5.27822e-12	1	up
Tal1	617	337	1.08675	4.08757	2.01808e-06	1	up
Perm1	1139	323	2.03224	4.72866	6.02516e-19	1	up
Gm10076	729	371	1.18874	4.29565	1.43343e-07	1	up
Rab20	1336	592	1.38858	5.10984	2.47794e-10	1	up
Aebp1	538	310	1.00956	3.91573	1.23228e-05	1	up
Ppm1k	1324	392	1.97014	4.95794	2.49029e-18	1	up
Maff	1321	740	1.05043	5.1953	1.25835e-06	1	up
Timp1	933	434	1.31845	4.61245	3.80514e-09	1	up
Gm5424	716	411	1.01512	4.325	6.5374e-06	1	up
Ppp1r3b	1018	544	1.1184	4.7982	3.90387e-07	1	up
Irs2	913	374	1.50178	4.53105	2.90755e-11	1	up
Xkr8	991	424	1.43907	4.66575	1.22704e-10	1	up
Rcn1	815	462	1.03323	4.50542	3.51175e-06	1	up
Fpr2	1562	788	1.20152	5.38925	2.7475e-08	1	up
Bambi-ps1	1364	388	2.02787	4.98926	3.11705e-19	1	up
Sco1	653	357	1.08541	4.16957	1.73006e-06	1	up
Prr5l	1043	386	1.64826	4.68589	2.57401e-13	1	up
Spsb1	895	376	1.46536	4.51198	8.81375e-11	1	up
Plod2	901	422	1.30854	4.56504	5.29831e-09	1	up
Zbtb32	715	341	1.28237	4.2398	1.66508e-08	1	up
Timp3	649	332	1.18124	4.13069	2.25848e-07	1	up
Cp	1327	459	1.74584	5.00978	5.40019e-15	1	up
Gm17334	823	319	1.58147	4.36122	4.58168e-12	1	up
Gm42547	831	314	1.6182	4.36602	1.52086e-12	1	up
Zeb1	746	432	1.00245	4.38828	7.68186e-06	1	up
2310043P16Rik	691	364	1.13899	4.23399	5.12813e-07	1	up
Gm15832	649	376	1.00176	4.18809	9.62428e-06	1	up
Hdc	900	339	1.62279	4.47974	9.10379e-13	1	up
