# Supplementary material for: RNF213 regulates blood‒brain barrier integrity by targeting TRAF3 for type I interferon activation during A. baumannii infection
Source: PLoS Pathog. 2025 Jul 7;21(7):e1013333. doi: 10.1371/journal.ppat.1013333 (PMC12251097; doi:10.1371/journal.ppat.1013333)
Supplement: S2 Table — (XLSX) [file ppat.1013333.s010.xlsx]

## Sheet: Sheet1
Supplementary Table 2. Sequence of oligos used in this manuscript.
qRT-PCR
Gene	5' primer	3'primer
mRnf213	GCTGCGACTGAACAAAGAGC	GAGGCTCCAATTGGGGTTGA
hRnf213	TTGAGATCCTCTTGCCACGC	CATCCACGGAATAGCTGTTGT
mHprt	CTCATGGACTGATTATGGACAGGAC	GCAGGTCAGCAAAGAACTTATAGCC
hHprt	ACCCTTTCCAAATCCTCAGC	TCCTCCTCCTGAGCAGTCA
Il6	TGGTACTCCAGAAGACCAGAGG	AACGATGATGCACTTGCAGA
mTnfa	ATGAGAGGGAGGCCATTTG	CAGCCTCTTCTCATTCCTGC
mIrf1	AATTCCAACCAAATCCCAGG	AGGCATCCTTGTTGATGTCC
hIrf1	CTTCCATGGGATCTGGAAGA	GACCCTGGCTAGAGATGCAG
mIl1a	TGAGTTTTGGTGTTTCTGGC	TCGGGAGGAGACGACTCTAA
hIl1a	CCGTGAGTTTCCCAGAAGAA	ACTGCCCAAGATGAAGACCA
mCxcl9	GAGGCACGATCCACTACAAA	AGTCCGGATCTAGGCAGGTT
hCxcl9	TCACATCTGCTGAATCTGGG	CCTTAAACAATTTGCCCCAA
mCxcl10	CTCATCCTGCTGGGTCTGAG	CCTATGGCCCTCATTCTCAC
hCxcl10	GCAGGTACAGCGTACGGTTC	CAGCAGAGGAACCTCCAGTC
Ifnb	GCCTTTGCCATCCAAGAGATGC	ACACTGTCTGCTGGTGGAGTTC
Claudin5	GCAAGGTGTATGAATCTGTGCT	GTCAAGGTAACAAAGAGTGCCA
Occludin	TGAATGGGTCACCGAGGGAG	AGATAAGCGAACCTGCCGA
Pecam1	CAGAGCGGATAATTGCCATTC	AGAGCACCGAAGTACCATTTC
Vector construction
Gene	5' primer	3'primer
mRNF213	ATATggtaccATGGAGTGTCCACAGTGCGGGCATG	ATATgcggccgcGCCTTGATTGTCGGTCCCATTTTCG
mRNF213(W3974R)	ACGTTGCATTCAGACCaGGCTCATCCCTGGG	CCCAGGGATGAGCCtGGTCTGAATGCAACGT
mTRAF3-FL	ATATggatccATGGAGTCAAGCAAAAAGATGGATG	ATATgcggccgcTCAGGGGTCAGGCAGATCC
mTRAF3-T1	ATATggatccATGGAGTCAAGCAAAAAGATGGATG	ATATgcggccgcTCAGTAGACCTGAAGGGCCAG
mTRAF3-T2	ATATggatccATGGAGTCAAGCAAAAAGATGGATG	ATATgcggccgcTCACTGTACCGCGGAGCTGGC
mTRAF3-T3	ATATggatccATGCTGGCCCTTCAGGTCTAC	ATATgcggccgcTCAGGGGTCAGGCAGATCC
mTRAF3-T4	ATATggatccATGGCCAGCTCCGCGGTACAG	ATATgcggccgcTCAGGGGTCAGGCAGATCC
mTRAF3-T5	ATATggatccATGAGTGCGGGGCAGGCGGCT	ATATgcggccgcTCAGGGGTCAGGCAGATCC
mRNF213(Q91A)	gacgatgacaagtctagagaattcggatccATGGAGTCAAGCAAAAAGATG	GTCTTTGATGATGCTTTCTGCGCACGC
	CCAAAATGCACAGCGTGCGCAGAAAGC	CCGGAGCGATCGCAGATCCTTCGCGGCCGCTCAGGGGTCAGGCAGATCCGA
siRNAs sequence
Gene	Target sequence
SiRNA Rnf213 1	CTGATGCATGCGAGATGTA
SiRNA Rnf213 2	TGAACTGTCAGCTCAAAGA
SiRNA Rnf213 3	CCAAGGAAGTGATAGACAT
